# Supplementary material for: Rocaglamide Suppresses Allergic Reactions by Regulating IL-4 Receptor Signaling
Source: Molecules. 2025 Feb 11;30(4):840. doi: 10.3390/molecules30040840 (PMC11858170; doi:10.3390/molecules30040840)
Supplement: Supplementary file 1 [file molecules-30-00840-s001.zip]

Archive with 28 entries (28 files):
- Supplementary figures.pdf
- Supplementary tables.pdf
- RAW_data.pdf
- Figure 10 raw data/1222903.png
- Figure 10 raw data/1222903_STRUCTURE_PROTEIN_UNL_A_1.pse
- Figure 10 raw data/1222903-1.png
- Figure 10 raw data/1222903-2.png
- Figure 10 raw data/1536801-1.png
- Figure 10 raw data/1538601.png
- Figure 10 raw data/1538601_STRUCTURE_PROTEIN_UNL_A_1.pse
- Figure 10 raw data/1538601-2.png
- Figure 10 raw data/1556983.png
- Figure 10 raw data/1556983_STRUCTURE_PROTEIN_UNL_A_1.pse
- Figure 10 raw data/1556983-1.png
- Figure 10 raw data/1556983-2d.png
- Figure 10 raw data/final.tif
- Figure 5 raw data/44-16.png
- Figure 5 raw data/E.tif
- Figure 5 raw data/figure_5.tif
- Figure 5 raw data/human16.png
- Figure 5 raw data/IL-4_residues.tif
- Figure 5 raw data/IL-4_residues_extraction_from_IL-4.tif
- Figure 5 raw data/IL4-R-roca-top.pdb
- Figure 5 raw data/mouse16.png
- Figure 5 raw data/real_interaction_structure.tif
- Figure 5 raw data/roca.tif
- Figure 5 raw data/superiomposed.png
- Figure 5 raw data/Table.png
