# Supplementary material for: Rocaglamide Suppresses Allergic Reactions by Regulating IL-4 Receptor Signaling
Source: Molecules. 2025 Feb 11;30(4):840. doi: 10.3390/molecules30040840 (PMC11858170; doi:10.3390/molecules30040840)
Supplement: Supplementary file 1 [file molecules-30-00840-s001.zip › Figure 5 raw data/IL4-R-roca-top.pdb]

ATOM      1  N   SER A  25       9.759 -12.488 -34.982  1.00 71.19           N  
ATOM      2  CA  SER A  25      10.415 -11.391 -34.273  1.00 71.19           C  
ATOM      3  C   SER A  25       9.560 -10.937 -33.091  1.00 71.19           C  
ATOM      4  O   SER A  25       8.477 -10.389 -33.323  1.00 71.19           O  
ATOM      5  CB  SER A  25      10.744 -10.225 -35.211  1.00 71.19           C  
ATOM      6  OG  SER A  25       9.598  -9.459 -35.545  1.00 71.19           O  
ATOM      7  N   ILE A  26      10.082 -11.113 -31.877  1.00 83.25           N  
ATOM      8  CA  ILE A  26       9.482 -10.675 -30.609  1.00 83.25           C  
ATOM      9  C   ILE A  26       9.027  -9.213 -30.716  1.00 83.25           C  
ATOM     10  O   ILE A  26       9.783  -8.356 -31.190  1.00 83.25           O  
ATOM     11  CB  ILE A  26      10.492 -10.820 -29.437  1.00 83.25           C  
ATOM     12  CG1 ILE A  26      11.230 -12.183 -29.426  1.00 83.25           C  
ATOM     13  CG2 ILE A  26       9.768 -10.592 -28.095  1.00 83.25           C  
ATOM     14  CD1 ILE A  26      12.355 -12.270 -28.385  1.00 83.25           C  
ATOM     15  N   LYS A  27       7.809  -8.914 -30.257  1.00 86.12           N  
ATOM     16  CA  LYS A  27       7.305  -7.540 -30.101  1.00 86.12           C  
ATOM     17  C   LYS A  27       6.764  -7.318 -28.700  1.00 86.12           C  
ATOM     18  O   LYS A  27       6.130  -8.200 -28.127  1.00 86.12           O  
ATOM     19  CB  LYS A  27       6.211  -7.213 -31.125  1.00 86.12           C  
ATOM     20  CG  LYS A  27       6.676  -7.432 -32.564  1.00 86.12           C  
ATOM     21  CD  LYS A  27       5.566  -7.086 -33.558  1.00 86.12           C  
ATOM     22  CE  LYS A  27       5.820  -7.854 -34.854  1.00 86.12           C  
ATOM     23  NZ  LYS A  27       5.155  -9.175 -34.768  1.00 86.12           N1+
ATOM     24  N   VAL A  28       6.964  -6.107 -28.194  1.00 88.94           N  
ATOM     25  CA  VAL A  28       6.340  -5.630 -26.957  1.00 88.94           C  
ATOM     26  C   VAL A  28       4.926  -5.146 -27.281  1.00 88.94           C  
ATOM     27  O   VAL A  28       4.717  -4.436 -28.267  1.00 88.94           O  
ATOM     28  CB  VAL A  28       7.185  -4.527 -26.291  1.00 88.94           C  
ATOM     29  CG1 VAL A  28       6.667  -4.199 -24.889  1.00 88.94           C  
ATOM     30  CG2 VAL A  28       8.653  -4.950 -26.138  1.00 88.94           C  
ATOM     31  N   LEU A  29       3.946  -5.549 -26.476  1.00 86.75           N  
ATOM     32  CA  LEU A  29       2.548  -5.149 -26.610  1.00 86.75           C  
ATOM     33  C   LEU A  29       2.266  -3.940 -25.708  1.00 86.75           C  
ATOM     34  O   LEU A  29       1.803  -4.088 -24.579  1.00 86.75           O  
ATOM     35  CB  LEU A  29       1.624  -6.345 -26.313  1.00 86.75           C  
ATOM     36  CG  LEU A  29       1.748  -7.544 -27.269  1.00 86.75           C  
ATOM     37  CD1 LEU A  29       0.732  -8.605 -26.845  1.00 86.75           C  
ATOM     38  CD2 LEU A  29       1.472  -7.176 -28.729  1.00 86.75           C  
ATOM     39  N   GLY A  30       2.547  -2.746 -26.231  1.00 86.69           N  
ATOM     40  CA  GLY A  30       2.388  -1.473 -25.520  1.00 86.69           C  
ATOM     41  C   GLY A  30       3.690  -0.954 -24.906  1.00 86.69           C  
ATOM     42  O   GLY A  30       4.780  -1.403 -25.256  1.00 86.69           O  
ATOM     43  N   GLU A  31       3.571   0.025 -24.012  1.00 88.12           N  
ATOM     44  CA  GLU A  31       4.704   0.613 -23.287  1.00 88.12           C  
ATOM     45  C   GLU A  31       4.929  -0.115 -21.946  1.00 88.12           C  
ATOM     46  O   GLU A  31       3.947  -0.457 -21.280  1.00 88.12           O  
ATOM     47  CB  GLU A  31       4.472   2.115 -23.057  1.00 88.12           C  
ATOM     48  CG  GLU A  31       4.361   2.892 -24.381  1.00 88.12           C  
ATOM     49  CD  GLU A  31       4.208   4.411 -24.203  1.00 88.12           C  
ATOM     50  OE1 GLU A  31       4.283   5.099 -25.245  1.00 88.12           O  
ATOM     51  OE2 GLU A  31       4.033   4.874 -23.054  1.00 88.12           O1-
ATOM     52  N   PRO A  32       6.185  -0.346 -21.512  1.00 93.06           N  
ATOM     53  CA  PRO A  32       6.479  -0.903 -20.194  1.00 93.06           C  
ATOM     54  C   PRO A  32       5.953  -0.026 -19.052  1.00 93.06           C  
ATOM     55  O   PRO A  32       6.292   1.154 -18.945  1.00 93.06           O  
ATOM     56  CB  PRO A  32       8.005  -1.060 -20.133  1.00 93.06           C  
ATOM     57  CG  PRO A  32       8.406  -1.171 -21.602  1.00 93.06           C  
ATOM     58  CD  PRO A  32       7.417  -0.223 -22.273  1.00 93.06           C  
ATOM     59  N   THR A  33       5.158  -0.612 -18.158  1.00 94.38           N  
ATOM     60  CA  THR A  33       4.614   0.072 -16.983  1.00 94.38           C  
ATOM     61  C   THR A  33       5.570  -0.082 -15.804  1.00 94.38           C  
ATOM     62  O   THR A  33       5.860  -1.187 -15.355  1.00 94.38           O  
ATOM     63  CB  THR A  33       3.201  -0.423 -16.634  1.00 94.38           C  
ATOM     64  CG2 THR A  33       2.184  -0.021 -17.701  1.00 94.38           C  
ATOM     65  OG1 THR A  33       3.151  -1.825 -16.533  1.00 94.38           O  
ATOM     66  N   CYS A  34       6.085   1.037 -15.294  1.00 95.31           N  
ATOM     67  CA  CYS A  34       7.068   1.055 -14.210  1.00 95.31           C  
ATOM     68  C   CYS A  34       6.525   1.746 -12.956  1.00 95.31           C  
ATOM     69  O   CYS A  34       5.903   2.806 -13.045  1.00 95.31           O  
ATOM     70  CB  CYS A  34       8.354   1.727 -14.697  1.00 95.31           C  
ATOM     71  SG  CYS A  34       9.210   0.952 -16.093  1.00 95.31           S  
ATOM     72  N   PHE A  35       6.835   1.175 -11.792  1.00 95.69           N  
ATOM     73  CA  PHE A  35       6.501   1.702 -10.468  1.00 95.69           C  
ATOM     74  C   PHE A  35       7.739   1.729  -9.568  1.00 95.69           C  
ATOM     75  O   PHE A  35       8.537   0.794  -9.614  1.00 95.69           O  
ATOM     76  CB  PHE A  35       5.424   0.829  -9.812  1.00 95.69           C  
ATOM     77  CG  PHE A  35       4.146   0.677 -10.609  1.00 95.69           C  
ATOM     78  CD1 PHE A  35       3.143   1.660 -10.524  1.00 95.69           C  
ATOM     79  CD2 PHE A  35       3.967  -0.439 -11.450  1.00 95.69           C  
ATOM     80  CE1 PHE A  35       1.961   1.524 -11.274  1.00 95.69           C  
ATOM     81  CE2 PHE A  35       2.787  -0.574 -12.200  1.00 95.69           C  
ATOM     82  CZ  PHE A  35       1.782   0.406 -12.110  1.00 95.69           C  
ATOM     83  N   SER A  36       7.891   2.746  -8.716  1.00 95.75           N  
ATOM     84  CA  SER A  36       9.005   2.826  -7.756  1.00 95.75           C  
ATOM     85  C   SER A  36       8.573   2.570  -6.314  1.00 95.75           C  
ATOM     86  O   SER A  36       7.584   3.148  -5.865  1.00 95.75           O  
ATOM     87  CB  SER A  36       9.707   4.180  -7.848  1.00 95.75           C  
ATOM     88  OG  SER A  36      10.999   4.051  -7.291  1.00 95.75           O  
ATOM     89  N   ASP A  37       9.365   1.794  -5.563  1.00 94.62           N  
ATOM     90  CA  ASP A  37       9.284   1.749  -4.094  1.00 94.62           C  
ATOM     91  C   ASP A  37       9.776   3.058  -3.441  1.00 94.62           C  
ATOM     92  O   ASP A  37       9.525   3.297  -2.258  1.00 94.62           O  
ATOM     93  CB  ASP A  37      10.008   0.501  -3.533  1.00 94.62           C  
ATOM     94  CG  ASP A  37      11.548   0.497  -3.572  1.00 94.62           C  
ATOM     95  OD1 ASP A  37      12.187   1.543  -3.825  1.00 94.62           O  
ATOM     96  OD2 ASP A  37      12.157  -0.564  -3.319  1.00 94.62           O1-
ATOM     97  N   TYR A  38      10.447   3.914  -4.224  1.00 94.75           N  
ATOM     98  CA  TYR A  38      11.045   5.192  -3.838  1.00 94.75           C  
ATOM     99  C   TYR A  38      12.104   5.096  -2.716  1.00 94.75           C  
ATOM    100  O   TYR A  38      12.422   6.084  -2.058  1.00 94.75           O  
ATOM    101  CB  TYR A  38       9.934   6.226  -3.610  1.00 94.75           C  
ATOM    102  CG  TYR A  38      10.335   7.657  -3.898  1.00 94.75           C  
ATOM    103  CD1 TYR A  38      10.590   8.548  -2.839  1.00 94.75           C  
ATOM    104  CD2 TYR A  38      10.444   8.094  -5.234  1.00 94.75           C  
ATOM    105  CE1 TYR A  38      10.942   9.882  -3.111  1.00 94.75           C  
ATOM    106  CE2 TYR A  38      10.806   9.425  -5.510  1.00 94.75           C  
ATOM    107  CZ  TYR A  38      11.038  10.324  -4.448  1.00 94.75           C  
ATOM    108  OH  TYR A  38      11.319  11.626  -4.705  1.00 94.75           O  
ATOM    109  N   ILE A  39      12.683   3.911  -2.507  1.00 92.56           N  
ATOM    110  CA  ILE A  39      13.807   3.620  -1.603  1.00 92.56           C  
ATOM    111  C   ILE A  39      15.031   3.179  -2.411  1.00 92.56           C  
ATOM    112  O   ILE A  39      16.099   3.785  -2.282  1.00 92.56           O  
ATOM    113  CB  ILE A  39      13.402   2.546  -0.557  1.00 92.56           C  
ATOM    114  CG1 ILE A  39      12.434   3.133   0.488  1.00 92.56           C  
ATOM    115  CG2 ILE A  39      14.624   1.957   0.180  1.00 92.56           C  
ATOM    116  CD1 ILE A  39      11.597   2.057   1.197  1.00 92.56           C  
ATOM    117  N   ARG A  40      14.884   2.106  -3.201  1.00 91.38           N  
ATOM    118  CA  ARG A  40      15.972   1.416  -3.919  1.00 91.38           C  
ATOM    119  C   ARG A  40      15.547   0.677  -5.188  1.00 91.38           C  
ATOM    120  O   ARG A  40      16.418   0.343  -5.983  1.00 91.38           O  
ATOM    121  CB  ARG A  40      16.638   0.376  -3.001  1.00 91.38           C  
ATOM    122  CG  ARG A  40      17.676   0.970  -2.043  1.00 91.38           C  
ATOM    123  CD  ARG A  40      18.216  -0.153  -1.158  1.00 91.38           C  
ATOM    124  NE  ARG A  40      19.103   0.365  -0.101  1.00 91.38           N  
ATOM    125  CZ  ARG A  40      20.423   0.350  -0.108  1.00 91.38           C  
ATOM    126  NH1 ARG A  40      21.116  -0.075  -1.130  1.00 91.38           N1+
ATOM    127  NH2 ARG A  40      21.079   0.759   0.943  1.00 91.38           N  
ATOM    128  N   THR A  41      14.266   0.390  -5.388  1.00 94.75           N  
ATOM    129  CA  THR A  41      13.817  -0.542  -6.430  1.00 94.75           C  
ATOM    130  C   THR A  41      12.699   0.070  -7.253  1.00 94.75           C  
ATOM    131  O   THR A  41      11.675   0.495  -6.719  1.00 94.75           O  
ATOM    132  CB  THR A  41      13.324  -1.887  -5.857  1.00 94.75           C  
ATOM    133  CG2 THR A  41      13.672  -3.040  -6.798  1.00 94.75           C  
ATOM    134  OG1 THR A  41      13.865  -2.173  -4.589  1.00 94.75           O  
ATOM    135  N   SER A  42      12.845   0.044  -8.574  1.00 95.62           N  
ATOM    136  CA  SER A  42      11.728   0.305  -9.482  1.00 95.62           C  
ATOM    137  C   SER A  42      11.421  -0.940 -10.297  1.00 95.62           C  
ATOM    138  O   SER A  42      12.302  -1.511 -10.930  1.00 95.62           O  
ATOM    139  CB  SER A  42      11.972   1.534 -10.348  1.00 95.62           C  
ATOM    140  OG  SER A  42      12.168   2.662  -9.509  1.00 95.62           O  
ATOM    141  N   THR A  43      10.171  -1.384 -10.250  1.00 96.50           N  
ATOM    142  CA  THR A  43       9.705  -2.587 -10.938  1.00 96.50           C  
ATOM    143  C   THR A  43       8.970  -2.184 -12.207  1.00 96.50           C  
ATOM    144  O   THR A  43       7.973  -1.468 -12.137  1.00 96.50           O  
ATOM    145  CB  THR A  43       8.833  -3.444 -10.016  1.00 96.50           C  
ATOM    146  CG2 THR A  43       8.390  -4.742 -10.681  1.00 96.50           C  
ATOM    147  OG1 THR A  43       9.593  -3.807  -8.881  1.00 96.50           O  
ATOM    148  N   CYS A  44       9.475  -2.642 -13.348  1.00 96.31           N  
ATOM    149  CA  CYS A  44       8.889  -2.453 -14.671  1.00 96.31           C  
ATOM    150  C   CYS A  44       8.295  -3.770 -15.174  1.00 96.31           C  
ATOM    151  O   CYS A  44       8.961  -4.799 -15.084  1.00 96.31           O  
ATOM    152  CB  CYS A  44       9.971  -1.943 -15.625  1.00 96.31           C  
ATOM    153  SG  CYS A  44      10.609  -0.284 -15.278  1.00 96.31           S  
ATOM    154  N   GLU A  45       7.086  -3.737 -15.729  1.00 95.94           N  
ATOM    155  CA  GLU A  45       6.399  -4.886 -16.327  1.00 95.94           C  
ATOM    156  C   GLU A  45       5.992  -4.584 -17.777  1.00 95.94           C  
ATOM    157  O   GLU A  45       5.618  -3.458 -18.110  1.00 95.94           O  
ATOM    158  CB  GLU A  45       5.203  -5.301 -15.448  1.00 95.94           C  
ATOM    159  CG  GLU A  45       4.531  -6.598 -15.937  1.00 95.94           C  
ATOM    160  CD  GLU A  45       3.721  -7.317 -14.842  1.00 95.94           C  
ATOM    161  OE1 GLU A  45       3.851  -8.566 -14.747  1.00 95.94           O  
ATOM    162  OE2 GLU A  45       2.983  -6.626 -14.103  1.00 95.94           O1-
ATOM    163  N   TRP A  46       6.084  -5.576 -18.665  1.00 95.38           N  
ATOM    164  CA  TRP A  46       5.626  -5.454 -20.051  1.00 95.38           C  
ATOM    165  C   TRP A  46       5.159  -6.785 -20.644  1.00 95.38           C  
ATOM    166  O   TRP A  46       5.608  -7.869 -20.265  1.00 95.38           O  
ATOM    167  CB  TRP A  46       6.715  -4.826 -20.928  1.00 95.38           C  
ATOM    168  CG  TRP A  46       7.999  -5.586 -21.038  1.00 95.38           C  
ATOM    169  CD1 TRP A  46       8.283  -6.536 -21.958  1.00 95.38           C  
ATOM    170  CD2 TRP A  46       9.189  -5.464 -20.203  1.00 95.38           C  
ATOM    171  CE2 TRP A  46      10.186  -6.346 -20.713  1.00 95.38           C  
ATOM    172  CE3 TRP A  46       9.529  -4.692 -19.071  1.00 95.38           C  
ATOM    173  NE1 TRP A  46       9.574  -6.989 -21.769  1.00 95.38           N  
ATOM    174  CZ2 TRP A  46      11.469  -6.427 -20.157  1.00 95.38           C  
ATOM    175  CZ3 TRP A  46      10.814  -4.764 -18.504  1.00 95.38           C  
ATOM    176  CH2 TRP A  46      11.791  -5.612 -19.058  1.00 95.38           C  
ATOM    177  N   PHE A  47       4.263  -6.680 -21.623  1.00 94.62           N  
ATOM    178  CA  PHE A  47       3.639  -7.800 -22.325  1.00 94.62           C  
ATOM    179  C   PHE A  47       4.341  -8.059 -23.665  1.00 94.62           C  
ATOM    180  O   PHE A  47       4.835  -7.125 -24.298  1.00 94.62           O  
ATOM    181  CB  PHE A  47       2.143  -7.490 -22.502  1.00 94.62           C  
ATOM    182  CG  PHE A  47       1.390  -7.339 -21.191  1.00 94.62           C  
ATOM    183  CD1 PHE A  47       0.716  -8.442 -20.635  1.00 94.62           C  
ATOM    184  CD2 PHE A  47       1.399  -6.111 -20.500  1.00 94.62           C  
ATOM    185  CE1 PHE A  47       0.106  -8.337 -19.372  1.00 94.62           C  
ATOM    186  CE2 PHE A  47       0.790  -6.005 -19.237  1.00 94.62           C  
ATOM    187  CZ  PHE A  47       0.155  -7.122 -18.667  1.00 94.62           C  
ATOM    188  N   LEU A  48       4.364  -9.313 -24.120  1.00 92.50           N  
ATOM    189  CA  LEU A  48       4.968  -9.741 -25.388  1.00 92.50           C  
ATOM    190  C   LEU A  48       3.941 -10.383 -26.333  1.00 92.50           C  
ATOM    191  O   LEU A  48       2.953 -10.966 -25.889  1.00 92.50           O  
ATOM    192  CB  LEU A  48       6.126 -10.719 -25.119  1.00 92.50           C  
ATOM    193  CG  LEU A  48       7.299 -10.172 -24.285  1.00 92.50           C  
ATOM    194  CD1 LEU A  48       8.352 -11.273 -24.169  1.00 92.50           C  
ATOM    195  CD2 LEU A  48       7.959  -8.942 -24.916  1.00 92.50           C  
ATOM    196  N   ASP A  49       4.204 -10.318 -27.642  1.00 90.38           N  
ATOM    197  CA  ASP A  49       3.378 -10.943 -28.692  1.00 90.38           C  
ATOM    198  C   ASP A  49       3.498 -12.476 -28.766  1.00 90.38           C  
ATOM    199  O   ASP A  49       2.746 -13.133 -29.487  1.00 90.38           O  
ATOM    200  CB  ASP A  49       3.635 -10.271 -30.062  1.00 90.38           C  
ATOM    201  CG  ASP A  49       4.941 -10.631 -30.802  1.00 90.38           C  
ATOM    202  OD1 ASP A  49       5.886 -11.152 -30.158  1.00 90.38           O  
ATOM    203  OD2 ASP A  49       5.008 -10.313 -32.025  1.00 90.38           O1-
ATOM    204  N   SER A  50       4.446 -13.047 -28.025  1.00 86.62           N  
ATOM    205  CA  SER A  50       4.856 -14.446 -28.096  1.00 86.62           C  
ATOM    206  C   SER A  50       5.375 -14.940 -26.740  1.00 86.62           C  
ATOM    207  O   SER A  50       5.807 -14.154 -25.895  1.00 86.62           O  
ATOM    208  CB  SER A  50       5.903 -14.606 -29.210  1.00 86.62           C  
ATOM    209  OG  SER A  50       6.888 -13.587 -29.187  1.00 86.62           O  
ATOM    210  N   ALA A  51       5.291 -16.255 -26.503  1.00 87.38           N  
ATOM    211  CA  ALA A  51       5.779 -16.865 -25.267  1.00 87.38           C  
ATOM    212  C   ALA A  51       7.296 -17.085 -25.348  1.00 87.38           C  
ATOM    213  O   ALA A  51       7.775 -17.805 -26.224  1.00 87.38           O  
ATOM    214  CB  ALA A  51       4.994 -18.148 -24.970  1.00 87.38           C  
ATOM    215  N   VAL A  52       8.033 -16.440 -24.445  1.00 87.31           N  
ATOM    216  CA  VAL A  52       9.477 -16.182 -24.547  1.00 87.31           C  
ATOM    217  C   VAL A  52      10.099 -16.246 -23.152  1.00 87.31           C  
ATOM    218  O   VAL A  52       9.489 -15.789 -22.186  1.00 87.31           O  
ATOM    219  CB  VAL A  52       9.687 -14.799 -25.219  1.00 87.31           C  
ATOM    220  CG1 VAL A  52       9.746 -14.958 -26.743  1.00 87.31           C  
ATOM    221  CG2 VAL A  52      10.933 -14.020 -24.777  1.00 87.31           C  
ATOM    222  N   ASP A  53      11.313 -16.789 -23.039  1.00 91.19           N  
ATOM    223  CA  ASP A  53      12.117 -16.654 -21.819  1.00 91.19           C  
ATOM    224  C   ASP A  53      12.727 -15.249 -21.778  1.00 91.19           C  
ATOM    225  O   ASP A  53      13.650 -14.928 -22.531  1.00 91.19           O  
ATOM    226  CB  ASP A  53      13.183 -17.756 -21.749  1.00 91.19           C  
ATOM    227  CG  ASP A  53      14.210 -17.561 -20.620  1.00 91.19           C  
ATOM    228  OD1 ASP A  53      13.990 -16.752 -19.687  1.00 91.19           O  
ATOM    229  OD2 ASP A  53      15.277 -18.202 -20.724  1.00 91.19           O1-
ATOM    230  N   CYS A  54      12.200 -14.412 -20.885  1.00 92.50           N  
ATOM    231  CA  CYS A  54      12.660 -13.041 -20.705  1.00 92.50           C  
ATOM    232  C   CYS A  54      14.153 -12.991 -20.341  1.00 92.50           C  
ATOM    233  O   CYS A  54      14.856 -12.081 -20.769  1.00 92.50           O  
ATOM    234  CB  CYS A  54      11.837 -12.394 -19.580  1.00 92.50           C  
ATOM    235  SG  CYS A  54      10.032 -12.471 -19.749  1.00 92.50           S  
ATOM    236  N   SER A  55      14.635 -13.966 -19.563  1.00 92.25           N  
ATOM    237  CA  SER A  55      15.940 -13.911 -18.897  1.00 92.25           C  
ATOM    238  C   SER A  55      17.127 -14.271 -19.790  1.00 92.25           C  
ATOM    239  O   SER A  55      18.252 -13.875 -19.487  1.00 92.25           O  
ATOM    240  CB  SER A  55      15.913 -14.782 -17.638  1.00 92.25           C  
ATOM    241  OG  SER A  55      15.877 -16.172 -17.911  1.00 92.25           O  
ATOM    242  N   SER A  56      16.885 -14.987 -20.893  1.00 89.50           N  
ATOM    243  CA  SER A  56      17.911 -15.329 -21.888  1.00 89.50           C  
ATOM    244  C   SER A  56      17.839 -14.501 -23.174  1.00 89.50           C  
ATOM    245  O   SER A  56      18.837 -14.438 -23.890  1.00 89.50           O  
ATOM    246  CB  SER A  56      17.866 -16.826 -22.211  1.00 89.50           C  
ATOM    247  OG  SER A  56      16.606 -17.228 -22.710  1.00 89.50           O  
ATOM    248  N   GLN A  57      16.698 -13.867 -23.475  1.00 89.56           N  
ATOM    249  CA  GLN A  57      16.475 -13.181 -24.758  1.00 89.56           C  
ATOM    250  C   GLN A  57      16.401 -11.652 -24.652  1.00 89.56           C  
ATOM    251  O   GLN A  57      16.665 -10.976 -25.647  1.00 89.56           O  
ATOM    252  CB  GLN A  57      15.206 -13.736 -25.429  1.00 89.56           C  
ATOM    253  CG  GLN A  57      15.319 -15.247 -25.684  1.00 89.56           C  
ATOM    254  CD  GLN A  57      14.106 -15.854 -26.377  1.00 89.56           C  
ATOM    255  NE2 GLN A  57      13.852 -17.127 -26.169  1.00 89.56           N  
ATOM    256  OE1 GLN A  57      13.366 -15.234 -27.121  1.00 89.56           O  
ATOM    257  N   LEU A  58      16.042 -11.099 -23.485  1.00 93.31           N  
ATOM    258  CA  LEU A  58      15.812  -9.664 -23.299  1.00 93.31           C  
ATOM    259  C   LEU A  58      16.750  -9.044 -22.258  1.00 93.31           C  
ATOM    260  O   LEU A  58      17.109  -9.670 -21.262  1.00 93.31           O  
ATOM    261  CB  LEU A  58      14.346  -9.395 -22.904  1.00 93.31           C  
ATOM    262  CG  LEU A  58      13.265  -9.919 -23.864  1.00 93.31           C  
ATOM    263  CD1 LEU A  58      11.893  -9.485 -23.347  1.00 93.31           C  
ATOM    264  CD2 LEU A  58      13.410  -9.369 -25.279  1.00 93.31           C  
ATOM    265  N   CYS A  59      17.063  -7.762 -22.434  1.00 94.50           N  
ATOM    266  CA  CYS A  59      17.714  -6.934 -21.420  1.00 94.50           C  
ATOM    267  C   CYS A  59      17.155  -5.505 -21.435  1.00 94.50           C  
ATOM    268  O   CYS A  59      16.861  -4.939 -22.489  1.00 94.50           O  
ATOM    269  CB  CYS A  59      19.243  -7.003 -21.581  1.00 94.50           C  
ATOM    270  SG  CYS A  59      19.783  -6.601 -23.269  1.00 94.50           S  
ATOM    271  N   LEU A  60      16.986  -4.922 -20.246  1.00 95.56           N  
ATOM    272  CA  LEU A  60      16.544  -3.541 -20.063  1.00 95.56           C  
ATOM    273  C   LEU A  60      17.738  -2.702 -19.607  1.00 95.56           C  
ATOM    274  O   LEU A  60      18.160  -2.791 -18.452  1.00 95.56           O  
ATOM    275  CB  LEU A  60      15.367  -3.520 -19.070  1.00 95.56           C  
ATOM    276  CG  LEU A  60      14.799  -2.115 -18.782  1.00 95.56           C  
ATOM    277  CD1 LEU A  60      14.133  -1.500 -20.013  1.00 95.56           C  
ATOM    278  CD2 LEU A  60      13.742  -2.213 -17.683  1.00 95.56           C  
ATOM    279  N   HIS A  61      18.285  -1.894 -20.507  1.00 94.38           N  
ATOM    280  CA  HIS A  61      19.314  -0.915 -20.174  1.00 94.38           C  
ATOM    281  C   HIS A  61      18.651   0.362 -19.653  1.00 94.38           C  
ATOM    282  O   HIS A  61      17.634   0.804 -20.191  1.00 94.38           O  
ATOM    283  CB  HIS A  61      20.217  -0.665 -21.386  1.00 94.38           C  
ATOM    284  CG  HIS A  61      20.962  -1.906 -21.813  1.00 94.38           C  
ATOM    285  CD2 HIS A  61      20.676  -2.701 -22.890  1.00 94.38           C  
ATOM    286  ND1 HIS A  61      22.010  -2.501 -21.149  1.00 94.38           N  
ATOM    287  CE1 HIS A  61      22.347  -3.618 -21.812  1.00 94.38           C  
ATOM    288  NE2 HIS A  61      21.551  -3.791 -22.874  1.00 94.38           N  
ATOM    289  N   TYR A  62      19.203   0.953 -18.594  1.00 93.94           N  
ATOM    290  CA  TYR A  62      18.674   2.179 -18.001  1.00 93.94           C  
ATOM    291  C   TYR A  62      19.790   3.095 -17.495  1.00 93.94           C  
ATOM    292  O   TYR A  62      20.820   2.646 -16.991  1.00 93.94           O  
ATOM    293  CB  TYR A  62      17.622   1.871 -16.921  1.00 93.94           C  
ATOM    294  CG  TYR A  62      18.116   1.130 -15.690  1.00 93.94           C  
ATOM    295  CD1 TYR A  62      18.382  -0.251 -15.763  1.00 93.94           C  
ATOM    296  CD2 TYR A  62      18.271   1.808 -14.463  1.00 93.94           C  
ATOM    297  CE1 TYR A  62      18.826  -0.949 -14.626  1.00 93.94           C  
ATOM    298  CE2 TYR A  62      18.696   1.107 -13.316  1.00 93.94           C  
ATOM    299  CZ  TYR A  62      18.979  -0.272 -13.400  1.00 93.94           C  
ATOM    300  OH  TYR A  62      19.407  -0.964 -12.313  1.00 93.94           O  
ATOM    301  N   ARG A  63      19.576   4.404 -17.651  1.00 92.00           N  
ATOM    302  CA  ARG A  63      20.572   5.447 -17.384  1.00 92.00           C  
ATOM    303  C   ARG A  63      19.920   6.675 -16.758  1.00 92.00           C  
ATOM    304  O   ARG A  63      18.936   7.180 -17.292  1.00 92.00           O  
ATOM    305  CB  ARG A  63      21.251   5.810 -18.717  1.00 92.00           C  
ATOM    306  CG  ARG A  63      22.453   6.711 -18.450  1.00 92.00           C  
ATOM    307  CD  ARG A  63      23.081   7.304 -19.709  1.00 92.00           C  
ATOM    308  NE  ARG A  63      24.377   7.857 -19.317  1.00 92.00           N  
ATOM    309  CZ  ARG A  63      25.134   8.748 -19.903  1.00 92.00           C  
ATOM    310  NH1 ARG A  63      24.857   9.286 -21.058  1.00 92.00           N1+
ATOM    311  NH2 ARG A  63      26.212   9.082 -19.269  1.00 92.00           N  
ATOM    312  N   LEU A  64      20.473   7.199 -15.664  1.00 91.25           N  
ATOM    313  CA  LEU A  64      20.003   8.452 -15.059  1.00 91.25           C  
ATOM    314  C   LEU A  64      20.413   9.655 -15.929  1.00 91.25           C  
ATOM    315  O   LEU A  64      21.603   9.914 -16.093  1.00 91.25           O  
ATOM    316  CB  LEU A  64      20.555   8.549 -13.623  1.00 91.25           C  
ATOM    317  CG  LEU A  64      20.164   9.834 -12.868  1.00 91.25           C  
ATOM    318  CD1 LEU A  64      18.650  10.013 -12.756  1.00 91.25           C  
ATOM    319  CD2 LEU A  64      20.753   9.796 -11.460  1.00 91.25           C  
ATOM    320  N   MET A  65      19.451  10.411 -16.467  1.00 86.88           N  
ATOM    321  CA  MET A  65      19.741  11.479 -17.442  1.00 86.88           C  
ATOM    322  C   MET A  65      20.378  12.742 -16.842  1.00 86.88           C  
ATOM    323  O   MET A  65      20.878  13.571 -17.592  1.00 86.88           O  
ATOM    324  CB  MET A  65      18.468  11.873 -18.207  1.00 86.88           C  
ATOM    325  CG  MET A  65      17.898  10.731 -19.055  1.00 86.88           C  
ATOM    326  SD  MET A  65      16.592  11.223 -20.220  1.00 86.88           S  
ATOM    327  CE  MET A  65      15.419  11.993 -19.089  1.00 86.88           C  
ATOM    328  N   PHE A  66      20.357  12.919 -15.516  1.00 71.75           N  
ATOM    329  CA  PHE A  66      20.819  14.159 -14.874  1.00 71.75           C  
ATOM    330  C   PHE A  66      22.351  14.331 -14.865  1.00 71.75           C  
ATOM    331  O   PHE A  66      22.842  15.450 -14.762  1.00 71.75           O  
ATOM    332  CB  PHE A  66      20.239  14.228 -13.452  1.00 71.75           C  
ATOM    333  CG  PHE A  66      20.394  15.590 -12.799  1.00 71.75           C  
ATOM    334  CD1 PHE A  66      21.523  15.875 -12.009  1.00 71.75           C  
ATOM    335  CD2 PHE A  66      19.429  16.592 -13.018  1.00 71.75           C  
ATOM    336  CE1 PHE A  66      21.690  17.151 -11.442  1.00 71.75           C  
ATOM    337  CE2 PHE A  66      19.595  17.869 -12.451  1.00 71.75           C  
ATOM    338  CZ  PHE A  66      20.726  18.149 -11.663  1.00 71.75           C  
ATOM    339  N   PHE A  67      23.117  13.241 -14.982  1.00 66.31           N  
ATOM    340  CA  PHE A  67      24.582  13.278 -14.951  1.00 66.31           C  
ATOM    341  C   PHE A  67      25.168  12.711 -16.244  1.00 66.31           C  
ATOM    342  O   PHE A  67      24.933  11.551 -16.571  1.00 66.31           O  
ATOM    343  CB  PHE A  67      25.101  12.509 -13.724  1.00 66.31           C  
ATOM    344  CG  PHE A  67      24.722  13.110 -12.382  1.00 66.31           C  
ATOM    345  CD1 PHE A  67      25.425  14.225 -11.888  1.00 66.31           C  
ATOM    346  CD2 PHE A  67      23.678  12.551 -11.618  1.00 66.31           C  
ATOM    347  CE1 PHE A  67      25.093  14.774 -10.637  1.00 66.31           C  
ATOM    348  CE2 PHE A  67      23.346  13.099 -10.365  1.00 66.31           C  
ATOM    349  CZ  PHE A  67      24.055  14.210  -9.874  1.00 66.31           C  
ATOM    350  N   GLU A  68      26.016  13.478 -16.932  1.00 60.84           N  
ATOM    351  CA  GLU A  68      26.720  13.023 -18.147  1.00 60.84           C  
ATOM    352  C   GLU A  68      27.662  11.832 -17.897  1.00 60.84           C  
ATOM    353  O   GLU A  68      27.992  11.097 -18.828  1.00 60.84           O  
ATOM    354  CB  GLU A  68      27.521  14.182 -18.753  1.00 60.84           C  
ATOM    355  CG  GLU A  68      26.617  15.333 -19.215  1.00 60.84           C  
ATOM    356  CD  GLU A  68      27.412  16.396 -19.983  1.00 60.84           C  
ATOM    357  OE1 GLU A  68      26.908  16.836 -21.039  1.00 60.84           O  
ATOM    358  OE2 GLU A  68      28.515  16.746 -19.505  1.00 60.84           O1-
ATOM    359  N   PHE A  69      28.029  11.598 -16.633  1.00 61.25           N  
ATOM    360  CA  PHE A  69      28.853  10.483 -16.158  1.00 61.25           C  
ATOM    361  C   PHE A  69      28.045   9.361 -15.481  1.00 61.25           C  
ATOM    362  O   PHE A  69      28.629   8.509 -14.818  1.00 61.25           O  
ATOM    363  CB  PHE A  69      29.959  11.031 -15.242  1.00 61.25           C  
ATOM    364  CG  PHE A  69      30.790  12.119 -15.892  1.00 61.25           C  
ATOM    365  CD1 PHE A  69      31.738  11.781 -16.876  1.00 61.25           C  
ATOM    366  CD2 PHE A  69      30.567  13.472 -15.569  1.00 61.25           C  
ATOM    367  CE1 PHE A  69      32.455  12.791 -17.540  1.00 61.25           C  
ATOM    368  CE2 PHE A  69      31.281  14.481 -16.238  1.00 61.25           C  
ATOM    369  CZ  PHE A  69      32.222  14.141 -17.224  1.00 61.25           C  
ATOM    370  N   SER A  70      26.712   9.341 -15.612  1.00 76.00           N  
ATOM    371  CA  SER A  70      25.906   8.234 -15.086  1.00 76.00           C  
ATOM    372  C   SER A  70      26.215   6.924 -15.814  1.00 76.00           C  
ATOM    373  O   SER A  70      26.266   6.883 -17.050  1.00 76.00           O  
ATOM    374  CB  SER A  70      24.410   8.546 -15.150  1.00 76.00           C  
ATOM    375  OG  SER A  70      23.994   8.766 -16.478  1.00 76.00           O  
ATOM    376  N   GLU A  71      26.410   5.860 -15.034  1.00 82.75           N  
ATOM    377  CA  GLU A  71      26.660   4.508 -15.531  1.00 82.75           C  
ATOM    378  C   GLU A  71      25.415   3.935 -16.230  1.00 82.75           C  
ATOM    379  O   GLU A  71      24.281   4.136 -15.786  1.00 82.75           O  
ATOM    380  CB  GLU A  71      27.115   3.589 -14.380  1.00 82.75           C  
ATOM    381  CG  GLU A  71      28.443   4.044 -13.741  1.00 82.75           C  
ATOM    382  CD  GLU A  71      28.948   3.115 -12.621  1.00 82.75           C  
ATOM    383  OE1 GLU A  71      30.136   3.260 -12.252  1.00 82.75           O  
ATOM    384  OE2 GLU A  71      28.154   2.282 -12.128  1.00 82.75           O1-
ATOM    385  N   ASN A  72      25.631   3.191 -17.319  1.00 86.44           N  
ATOM    386  CA  ASN A  72      24.575   2.433 -17.988  1.00 86.44           C  
ATOM    387  C   ASN A  72      24.324   1.133 -17.220  1.00 86.44           C  
ATOM    388  O   ASN A  72      25.040   0.143 -17.392  1.00 86.44           O  
ATOM    389  CB  ASN A  72      24.959   2.159 -19.454  1.00 86.44           C  
ATOM    390  CG  ASN A  72      24.777   3.348 -20.377  1.00 86.44           C  
ATOM    391  ND2 ASN A  72      25.147   3.207 -21.627  1.00 86.44           N  
ATOM    392  OD1 ASN A  72      24.284   4.402 -20.019  1.00 86.44           O  
ATOM    393  N   LEU A  73      23.293   1.131 -16.382  1.00 91.19           N  
ATOM    394  CA  LEU A  73      22.873  -0.049 -15.640  1.00 91.19           C  
ATOM    395  C   LEU A  73      22.048  -0.977 -16.541  1.00 91.19           C  
ATOM    396  O   LEU A  73      21.421  -0.554 -17.513  1.00 91.19           O  
ATOM    397  CB  LEU A  73      22.130   0.386 -14.367  1.00 91.19           C  
ATOM    398  CG  LEU A  73      22.988   1.195 -13.373  1.00 91.19           C  
ATOM    399  CD1 LEU A  73      22.112   1.694 -12.224  1.00 91.19           C  
ATOM    400  CD2 LEU A  73      24.126   0.361 -12.778  1.00 91.19           C  
ATOM    401  N   THR A  74      22.065  -2.273 -16.231  1.00 94.31           N  
ATOM    402  CA  THR A  74      21.367  -3.302 -17.015  1.00 94.31           C  
ATOM    403  C   THR A  74      20.562  -4.197 -16.089  1.00 94.31           C  
ATOM    404  O   THR A  74      21.112  -4.814 -15.181  1.00 94.31           O  
ATOM    405  CB  THR A  74      22.351  -4.140 -17.843  1.00 94.31           C  
ATOM    406  CG2 THR A  74      21.626  -5.097 -18.791  1.00 94.31           C  
ATOM    407  OG1 THR A  74      23.158  -3.289 -18.629  1.00 94.31           O  
ATOM    408  N   CYS A  75      19.256  -4.273 -16.321  1.00 95.12           N  
ATOM    409  CA  CYS A  75      18.351  -5.182 -15.638  1.00 95.12           C  
ATOM    410  C   CYS A  75      18.052  -6.390 -16.542  1.00 95.12           C  
ATOM    411  O   CYS A  75      17.679  -6.229 -17.707  1.00 95.12           O  
ATOM    412  CB  CYS A  75      17.105  -4.402 -15.197  1.00 95.12           C  
ATOM    413  SG  CYS A  75      15.856  -5.424 -14.385  1.00 95.12           S  
ATOM    414  N   ILE A  76      18.217  -7.600 -15.998  1.00 95.56           N  
ATOM    415  CA  ILE A  76      17.836  -8.856 -16.659  1.00 95.56           C  
ATOM    416  C   ILE A  76      16.411  -9.209 -16.199  1.00 95.56           C  
ATOM    417  O   ILE A  76      16.215  -9.472 -15.006  1.00 95.56           O  
ATOM    418  CB  ILE A  76      18.843  -9.993 -16.368  1.00 95.56           C  
ATOM    419  CG1 ILE A  76      20.262  -9.597 -16.842  1.00 95.56           C  
ATOM    420  CG2 ILE A  76      18.376 -11.290 -17.062  1.00 95.56           C  
ATOM    421  CD1 ILE A  76      21.353 -10.617 -16.491  1.00 95.56           C  
ATOM    422  N   PRO A  77      15.410  -9.194 -17.097  1.00 95.69           N  
ATOM    423  CA  PRO A  77      14.024  -9.440 -16.736  1.00 95.69           C  
ATOM    424  C   PRO A  77      13.753 -10.923 -16.471  1.00 95.69           C  
ATOM    425  O   PRO A  77      14.491 -11.815 -16.885  1.00 95.69           O  
ATOM    426  CB  PRO A  77      13.197  -8.891 -17.899  1.00 95.69           C  
ATOM    427  CG  PRO A  77      14.121  -9.091 -19.097  1.00 95.69           C  
ATOM    428  CD  PRO A  77      15.515  -8.891 -18.514  1.00 95.69           C  
ATOM    429  N   ARG A  78      12.646 -11.193 -15.783  1.00 96.12           N  
ATOM    430  CA  ARG A  78      12.150 -12.534 -15.460  1.00 96.12           C  
ATOM    431  C   ARG A  78      10.701 -12.658 -15.910  1.00 96.12           C  
ATOM    432  O   ARG A  78       9.962 -11.679 -15.875  1.00 96.12           O  
ATOM    433  CB  ARG A  78      12.269 -12.779 -13.948  1.00 96.12           C  
ATOM    434  CG  ARG A  78      13.716 -12.677 -13.443  1.00 96.12           C  
ATOM    435  CD  ARG A  78      13.768 -12.903 -11.930  1.00 96.12           C  
ATOM    436  NE  ARG A  78      15.139 -12.731 -11.420  1.00 96.12           N  
ATOM    437  CZ  ARG A  78      15.510 -12.722 -10.153  1.00 96.12           C  
ATOM    438  NH1 ARG A  78      14.656 -12.897  -9.182  1.00 96.12           N1+
ATOM    439  NH2 ARG A  78      16.759 -12.526  -9.836  1.00 96.12           N  
ATOM    440  N   ASN A  79      10.277 -13.855 -16.292  1.00 94.88           N  
ATOM    441  CA  ASN A  79       8.871 -14.124 -16.578  1.00 94.88           C  
ATOM    442  C   ASN A  79       8.021 -13.987 -15.302  1.00 94.88           C  
ATOM    443  O   ASN A  79       8.212 -14.759 -14.362  1.00 94.88           O  
ATOM    444  CB  ASN A  79       8.758 -15.533 -17.178  1.00 94.88           C  
ATOM    445  CG  ASN A  79       9.290 -15.588 -18.594  1.00 94.88           C  
ATOM    446  ND2 ASN A  79       8.424 -15.485 -19.571  1.00 94.88           N  
ATOM    447  OD1 ASN A  79      10.485 -15.691 -18.818  1.00 94.88           O  
ATOM    448  N   SER A  80       7.059 -13.057 -15.285  1.00 92.88           N  
ATOM    449  CA  SER A  80       5.922 -13.105 -14.347  1.00 92.88           C  
ATOM    450  C   SER A  80       4.839 -14.059 -14.864  1.00 92.88           C  
ATOM    451  O   SER A  80       4.196 -14.761 -14.084  1.00 92.88           O  
ATOM    452  CB  SER A  80       5.349 -11.703 -14.081  1.00 92.88           C  
ATOM    453  OG  SER A  80       4.930 -11.060 -15.269  1.00 92.88           O  
ATOM    454  N   ALA A  81       4.704 -14.159 -16.190  1.00 91.19           N  
ATOM    455  CA  ALA A  81       3.905 -15.161 -16.889  1.00 91.19           C  
ATOM    456  C   ALA A  81       4.567 -15.562 -18.225  1.00 91.19           C  
ATOM    457  O   ALA A  81       5.639 -15.075 -18.585  1.00 91.19           O  
ATOM    458  CB  ALA A  81       2.485 -14.604 -17.073  1.00 91.19           C  
ATOM    459  N   SER A  82       3.934 -16.458 -18.988  1.00 87.62           N  
ATOM    460  CA  SER A  82       4.476 -16.975 -20.259  1.00 87.62           C  
ATOM    461  C   SER A  82       4.754 -15.896 -21.314  1.00 87.62           C  
ATOM    462  O   SER A  82       5.675 -16.059 -22.107  1.00 87.62           O  
ATOM    463  CB  SER A  82       3.511 -18.007 -20.851  1.00 87.62           C  
ATOM    464  OG  SER A  82       2.192 -17.489 -20.888  1.00 87.62           O  
ATOM    465  N   THR A  83       3.981 -14.808 -21.316  1.00 91.31           N  
ATOM    466  CA  THR A  83       4.076 -13.679 -22.263  1.00 91.31           C  
ATOM    467  C   THR A  83       4.274 -12.335 -21.551  1.00 91.31           C  
ATOM    468  O   THR A  83       3.926 -11.292 -22.105  1.00 91.31           O  
ATOM    469  CB  THR A  83       2.825 -13.613 -23.160  1.00 91.31           C  
ATOM    470  CG2 THR A  83       2.598 -14.883 -23.976  1.00 91.31           C  
ATOM    471  OG1 THR A  83       1.680 -13.422 -22.357  1.00 91.31           O  
ATOM    472  N   VAL A  84       4.746 -12.343 -20.298  1.00 94.62           N  
ATOM    473  CA  VAL A  84       4.871 -11.136 -19.464  1.00 94.62           C  
ATOM    474  C   VAL A  84       6.204 -11.151 -18.727  1.00 94.62           C  
ATOM    475  O   VAL A  84       6.538 -12.128 -18.050  1.00 94.62           O  
ATOM    476  CB  VAL A  84       3.705 -10.974 -18.466  1.00 94.62           C  
ATOM    477  CG1 VAL A  84       3.690  -9.554 -17.892  1.00 94.62           C  
ATOM    478  CG2 VAL A  84       2.336 -11.206 -19.120  1.00 94.62           C  
ATOM    479  N   CYS A  85       6.962 -10.070 -18.883  1.00 95.25           N  
ATOM    480  CA  CYS A  85       8.294  -9.898 -18.323  1.00 95.25           C  
ATOM    481  C   CYS A  85       8.294  -8.793 -17.268  1.00 95.25           C  
ATOM    482  O   CYS A  85       7.750  -7.716 -17.498  1.00 95.25           O  
ATOM    483  CB  CYS A  85       9.273  -9.546 -19.446  1.00 95.25           C  
ATOM    484  SG  CYS A  85       9.487 -10.788 -20.746  1.00 95.25           S  
ATOM    485  N   VAL A  86       8.971  -9.046 -16.149  1.00 97.00           N  
ATOM    486  CA  VAL A  86       9.177  -8.097 -15.052  1.00 97.00           C  
ATOM    487  C   VAL A  86      10.667  -7.884 -14.821  1.00 97.00           C  
ATOM    488  O   VAL A  86      11.441  -8.840 -14.770  1.00 97.00           O  
ATOM    489  CB  VAL A  86       8.467  -8.571 -13.769  1.00 97.00           C  
ATOM    490  CG1 VAL A  86       8.800  -7.701 -12.552  1.00 97.00           C  
ATOM    491  CG2 VAL A  86       6.953  -8.492 -13.958  1.00 97.00           C  
ATOM    492  N   CYS A  87      11.071  -6.629 -14.644  1.00 96.44           N  
ATOM    493  CA  CYS A  87      12.438  -6.231 -14.331  1.00 96.44           C  
ATOM    494  C   CYS A  87      12.469  -5.361 -13.072  1.00 96.44           C  
ATOM    495  O   CYS A  87      11.741  -4.374 -12.982  1.00 96.44           O  
ATOM    496  CB  CYS A  87      13.045  -5.513 -15.543  1.00 96.44           C  
ATOM    497  SG  CYS A  87      14.718  -6.069 -15.935  1.00 96.44           S  
ATOM    498  N   HIS A  88      13.332  -5.706 -12.116  1.00 96.06           N  
ATOM    499  CA  HIS A  88      13.579  -4.904 -10.918  1.00 96.06           C  
ATOM    500  C   HIS A  88      14.864  -4.094 -11.125  1.00 96.06           C  
ATOM    501  O   HIS A  88      15.967  -4.629 -11.033  1.00 96.06           O  
ATOM    502  CB  HIS A  88      13.641  -5.812  -9.681  1.00 96.06           C  
ATOM    503  CG  HIS A  88      12.424  -6.686  -9.499  1.00 96.06           C  
ATOM    504  CD2 HIS A  88      12.385  -8.046  -9.645  1.00 96.06           C  
ATOM    505  ND1 HIS A  88      11.146  -6.282  -9.176  1.00 96.06           N  
ATOM    506  CE1 HIS A  88      10.366  -7.374  -9.131  1.00 96.06           C  
ATOM    507  NE2 HIS A  88      11.079  -8.479  -9.406  1.00 96.06           N  
ATOM    508  N   MET A  89      14.713  -2.813 -11.453  1.00 94.75           N  
ATOM    509  CA  MET A  89      15.815  -1.870 -11.623  1.00 94.75           C  
ATOM    510  C   MET A  89      16.278  -1.375 -10.250  1.00 94.75           C  
ATOM    511  O   MET A  89      15.468  -0.849  -9.481  1.00 94.75           O  
ATOM    512  CB  MET A  89      15.377  -0.690 -12.506  1.00 94.75           C  
ATOM    513  CG  MET A  89      14.736  -1.125 -13.831  1.00 94.75           C  
ATOM    514  SD  MET A  89      14.654   0.146 -15.126  1.00 94.75           S  
ATOM    515  CE  MET A  89      14.103   1.597 -14.196  1.00 94.75           C  
ATOM    516  N   GLU A  90      17.566  -1.530  -9.945  1.00 92.69           N  
ATOM    517  CA  GLU A  90      18.170  -0.993  -8.725  1.00 92.69           C  
ATOM    518  C   GLU A  90      18.498   0.497  -8.908  1.00 92.69           C  
ATOM    519  O   GLU A  90      18.998   0.935  -9.941  1.00 92.69           O  
ATOM    520  CB  GLU A  90      19.387  -1.834  -8.291  1.00 92.69           C  
ATOM    521  CG  GLU A  90      19.941  -1.355  -6.933  1.00 92.69           C  
ATOM    522  CD  GLU A  90      20.954  -2.302  -6.263  1.00 92.69           C  
ATOM    523  OE1 GLU A  90      21.216  -2.076  -5.054  1.00 92.69           O  
ATOM    524  OE2 GLU A  90      21.451  -3.235  -6.933  1.00 92.69           O1-
ATOM    525  N   MET A  91      18.189   1.294  -7.891  1.00 88.38           N  
ATOM    526  CA  MET A  91      18.371   2.740  -7.860  1.00 88.38           C  
ATOM    527  C   MET A  91      19.004   3.144  -6.533  1.00 88.38           C  
ATOM    528  O   MET A  91      18.577   2.716  -5.462  1.00 88.38           O  
ATOM    529  CB  MET A  91      17.022   3.449  -8.033  1.00 88.38           C  
ATOM    530  CG  MET A  91      16.416   3.195  -9.412  1.00 88.38           C  
ATOM    531  SD  MET A  91      14.914   4.155  -9.712  1.00 88.38           S  
ATOM    532  CE  MET A  91      14.724   3.772 -11.467  1.00 88.38           C  
ATOM    533  N   ASN A  92      20.003   4.020  -6.569  1.00 85.06           N  
ATOM    534  CA  ASN A  92      20.649   4.494  -5.351  1.00 85.06           C  
ATOM    535  C   ASN A  92      19.980   5.782  -4.846  1.00 85.06           C  
ATOM    536  O   ASN A  92      20.371   6.868  -5.257  1.00 85.06           O  
ATOM    537  CB  ASN A  92      22.153   4.640  -5.617  1.00 85.06           C  
ATOM    538  CG  ASN A  92      22.945   4.960  -4.360  1.00 85.06           C  
ATOM    539  ND2 ASN A  92      24.193   5.327  -4.525  1.00 85.06           N  
ATOM    540  OD1 ASN A  92      22.487   4.858  -3.227  1.00 85.06           O  
ATOM    541  N   ARG A  93      19.007   5.647  -3.929  1.00 84.31           N  
ATOM    542  CA  ARG A  93      18.308   6.759  -3.242  1.00 84.31           C  
ATOM    543  C   ARG A  93      17.630   7.749  -4.216  1.00 84.31           C  
ATOM    544  O   ARG A  93      18.104   8.878  -4.339  1.00 84.31           O  
ATOM    545  CB  ARG A  93      19.280   7.509  -2.308  1.00 84.31           C  
ATOM    546  CG  ARG A  93      19.996   6.652  -1.261  1.00 84.31           C  
ATOM    547  CD  ARG A  93      21.016   7.553  -0.557  1.00 84.31           C  
ATOM    548  NE  ARG A  93      21.813   6.817   0.439  1.00 84.31           N  
ATOM    549  CZ  ARG A  93      22.724   7.349   1.235  1.00 84.31           C  
ATOM    550  NH1 ARG A  93      23.002   8.623   1.210  1.00 84.31           N1+
ATOM    551  NH2 ARG A  93      23.384   6.605   2.078  1.00 84.31           N  
ATOM    552  N   PRO A  94      16.531   7.357  -4.888  1.00 88.69           N  
ATOM    553  CA  PRO A  94      15.885   8.210  -5.881  1.00 88.69           C  
ATOM    554  C   PRO A  94      15.410   9.544  -5.282  1.00 88.69           C  
ATOM    555  O   PRO A  94      14.819   9.577  -4.199  1.00 88.69           O  
ATOM    556  CB  PRO A  94      14.727   7.385  -6.451  1.00 88.69           C  
ATOM    557  CG  PRO A  94      14.388   6.423  -5.313  1.00 88.69           C  
ATOM    558  CD  PRO A  94      15.752   6.146  -4.681  1.00 88.69           C  
ATOM    559  N   VAL A  95      15.644  10.638  -6.007  1.00 89.12           N  
ATOM    560  CA  VAL A  95      15.172  11.991  -5.672  1.00 89.12           C  
ATOM    561  C   VAL A  95      14.054  12.445  -6.613  1.00 89.12           C  
ATOM    562  O   VAL A  95      13.835  11.874  -7.680  1.00 89.12           O  
ATOM    563  CB  VAL A  95      16.324  13.015  -5.606  1.00 89.12           C  
ATOM    564  CG1 VAL A  95      17.317  12.661  -4.494  1.00 89.12           C  
ATOM    565  CG2 VAL A  95      17.086  13.178  -6.922  1.00 89.12           C  
ATOM    566  N   GLN A  96      13.324  13.497  -6.232  1.00 89.06           N  
ATOM    567  CA  GLN A  96      12.093  13.892  -6.931  1.00 89.06           C  
ATOM    568  C   GLN A  96      12.324  14.321  -8.390  1.00 89.06           C  
ATOM    569  O   GLN A  96      11.435  14.147  -9.222  1.00 89.06           O  
ATOM    570  CB  GLN A  96      11.385  14.984  -6.115  1.00 89.06           C  
ATOM    571  CG  GLN A  96       9.960  15.271  -6.622  1.00 89.06           C  
ATOM    572  CD  GLN A  96       9.204  16.269  -5.750  1.00 89.06           C  
ATOM    573  NE2 GLN A  96       7.958  16.550  -6.058  1.00 89.06           N  
ATOM    574  OE1 GLN A  96       9.706  16.807  -4.778  1.00 89.06           O  
ATOM    575  N   SER A  97      13.513  14.842  -8.698  1.00 89.56           N  
ATOM    576  CA  SER A  97      13.951  15.254 -10.035  1.00 89.56           C  
ATOM    577  C   SER A  97      14.509  14.118 -10.902  1.00 89.56           C  
ATOM    578  O   SER A  97      14.842  14.366 -12.061  1.00 89.56           O  
ATOM    579  CB  SER A  97      15.008  16.355  -9.885  1.00 89.56           C  
ATOM    580  OG  SER A  97      16.035  15.942  -8.997  1.00 89.56           O  
ATOM    581  N   ASP A  98      14.652  12.895 -10.378  1.00 91.06           N  
ATOM    582  CA  ASP A  98      15.271  11.809 -11.137  1.00 91.06           C  
ATOM    583  C   ASP A  98      14.418  11.386 -12.329  1.00 91.06           C  
ATOM    584  O   ASP A  98      13.206  11.158 -12.237  1.00 91.06           O  
ATOM    585  CB  ASP A  98      15.585  10.582 -10.270  1.00 91.06           C  
ATOM    586  CG  ASP A  98      16.842  10.736  -9.418  1.00 91.06           C  
ATOM    587  OD1 ASP A  98      17.702  11.573  -9.766  1.00 91.06           O  
ATOM    588  OD2 ASP A  98      16.944   9.962  -8.443  1.00 91.06           O1-
ATOM    589  N   ARG A  99      15.087  11.213 -13.468  1.00 93.00           N  
ATOM    590  CA  ARG A  99      14.486  10.690 -14.689  1.00 93.00           C  
ATOM    591  C   ARG A  99      15.495   9.812 -15.414  1.00 93.00           C  
ATOM    592  O   ARG A  99      16.576  10.259 -15.797  1.00 93.00           O  
ATOM    593  CB  ARG A  99      13.962  11.864 -15.525  1.00 93.00           C  
ATOM    594  CG  ARG A  99      12.964  11.411 -16.599  1.00 93.00           C  
ATOM    595  CD  ARG A  99      12.463  12.642 -17.364  1.00 93.00           C  
ATOM    596  NE  ARG A  99      11.796  12.274 -18.626  1.00 93.00           N  
ATOM    597  CZ  ARG A  99      11.448  13.096 -19.598  1.00 93.00           C  
ATOM    598  NH1 ARG A  99      11.582  14.390 -19.502  1.00 93.00           N1+
ATOM    599  NH2 ARG A  99      10.964  12.609 -20.701  1.00 93.00           N  
ATOM    600  N   TYR A 100      15.128   8.553 -15.583  1.00 92.44           N  
ATOM    601  CA  TYR A 100      15.923   7.533 -16.243  1.00 92.44           C  
ATOM    602  C   TYR A 100      15.496   7.424 -17.705  1.00 92.44           C  
ATOM    603  O   TYR A 100      14.305   7.305 -17.991  1.00 92.44           O  
ATOM    604  CB  TYR A 100      15.779   6.197 -15.497  1.00 92.44           C  
ATOM    605  CG  TYR A 100      16.412   6.197 -14.114  1.00 92.44           C  
ATOM    606  CD1 TYR A 100      17.687   5.628 -13.928  1.00 92.44           C  
ATOM    607  CD2 TYR A 100      15.745   6.788 -13.021  1.00 92.44           C  
ATOM    608  CE1 TYR A 100      18.291   5.642 -12.655  1.00 92.44           C  
ATOM    609  CE2 TYR A 100      16.362   6.836 -11.755  1.00 92.44           C  
ATOM    610  CZ  TYR A 100      17.638   6.260 -11.569  1.00 92.44           C  
ATOM    611  OH  TYR A 100      18.247   6.317 -10.355  1.00 92.44           O  
ATOM    612  N   GLN A 101      16.457   7.438 -18.623  1.00 94.00           N  
ATOM    613  CA  GLN A 101      16.285   6.899 -19.970  1.00 94.00           C  
ATOM    614  C   GLN A 101      16.294   5.373 -19.862  1.00 94.00           C  
ATOM    615  O   GLN A 101      17.063   4.817 -19.076  1.00 94.00           O  
ATOM    616  CB  GLN A 101      17.402   7.439 -20.875  1.00 94.00           C  
ATOM    617  CG  GLN A 101      17.359   6.926 -22.327  1.00 94.00           C  
ATOM    618  CD  GLN A 101      18.330   7.683 -23.236  1.00 94.00           C  
ATOM    619  NE2 GLN A 101      18.722   7.140 -24.364  1.00 94.00           N  
ATOM    620  OE1 GLN A 101      18.762   8.789 -22.954  1.00 94.00           O  
ATOM    621  N   MET A 102      15.420   4.704 -20.610  1.00 94.81           N  
ATOM    622  CA  MET A 102      15.263   3.251 -20.578  1.00 94.81           C  
ATOM    623  C   MET A 102      15.142   2.700 -21.992  1.00 94.81           C  
ATOM    624  O   MET A 102      14.412   3.253 -22.815  1.00 94.81           O  
ATOM    625  CB  MET A 102      14.012   2.856 -19.791  1.00 94.81           C  
ATOM    626  CG  MET A 102      14.012   3.311 -18.331  1.00 94.81           C  
ATOM    627  SD  MET A 102      12.662   2.610 -17.341  1.00 94.81           S  
ATOM    628  CE  MET A 102      11.237   2.864 -18.433  1.00 94.81           C  
ATOM    629  N   GLU A 103      15.823   1.591 -22.253  1.00 94.56           N  
ATOM    630  CA  GLU A 103      15.887   0.942 -23.558  1.00 94.56           C  
ATOM    631  C   GLU A 103      15.786  -0.571 -23.389  1.00 94.56           C  
ATOM    632  O   GLU A 103      16.610  -1.200 -22.725  1.00 94.56           O  
ATOM    633  CB  GLU A 103      17.193   1.313 -24.263  1.00 94.56           C  
ATOM    634  CG  GLU A 103      17.205   2.785 -24.676  1.00 94.56           C  
ATOM    635  CD  GLU A 103      18.549   3.261 -25.213  1.00 94.56           C  
ATOM    636  OE1 GLU A 103      18.683   4.509 -25.262  1.00 94.56           O  
ATOM    637  OE2 GLU A 103      19.390   2.410 -25.578  1.00 94.56           O1-
ATOM    638  N   LEU A 104      14.759  -1.157 -23.996  1.00 95.00           N  
ATOM    639  CA  LEU A 104      14.495  -2.588 -23.960  1.00 95.00           C  
ATOM    640  C   LEU A 104      14.999  -3.221 -25.254  1.00 95.00           C  
ATOM    641  O   LEU A 104      14.520  -2.892 -26.342  1.00 95.00           O  
ATOM    642  CB  LEU A 104      12.995  -2.796 -23.722  1.00 95.00           C  
ATOM    643  CG  LEU A 104      12.527  -4.259 -23.776  1.00 95.00           C  
ATOM    644  CD1 LEU A 104      13.271  -5.175 -22.804  1.00 95.00           C  
ATOM    645  CD2 LEU A 104      11.041  -4.294 -23.428  1.00 95.00           C  
ATOM    646  N   TRP A 105      15.946  -4.141 -25.121  1.00 93.12           N  
ATOM    647  CA  TRP A 105      16.621  -4.817 -26.221  1.00 93.12           C  
ATOM    648  C   TRP A 105      16.303  -6.315 -26.224  1.00 93.12           C  
ATOM    649  O   TRP A 105      16.133  -6.931 -25.172  1.00 93.12           O  
ATOM    650  CB  TRP A 105      18.128  -4.539 -26.124  1.00 93.12           C  
ATOM    651  CG  TRP A 105      18.546  -3.127 -26.432  1.00 93.12           C  
ATOM    652  CD1 TRP A 105      18.381  -2.049 -25.630  1.00 93.12           C  
ATOM    653  CD2 TRP A 105      19.204  -2.619 -27.634  1.00 93.12           C  
ATOM    654  CE2 TRP A 105      19.379  -1.211 -27.496  1.00 93.12           C  
ATOM    655  CE3 TRP A 105      19.667  -3.207 -28.831  1.00 93.12           C  
ATOM    656  NE1 TRP A 105      18.906  -0.923 -26.239  1.00 93.12           N  
ATOM    657  CZ2 TRP A 105      19.936  -0.417 -28.504  1.00 93.12           C  
ATOM    658  CZ3 TRP A 105      20.232  -2.419 -29.855  1.00 93.12           C  
ATOM    659  CH2 TRP A 105      20.359  -1.026 -29.697  1.00 93.12           C  
ATOM    660  N   ALA A 106      16.237  -6.890 -27.425  1.00 91.31           N  
ATOM    661  CA  ALA A 106      16.256  -8.324 -27.678  1.00 91.31           C  
ATOM    662  C   ALA A 106      17.498  -8.647 -28.510  1.00 91.31           C  
ATOM    663  O   ALA A 106      17.607  -8.193 -29.652  1.00 91.31           O  
ATOM    664  CB  ALA A 106      14.969  -8.735 -28.398  1.00 91.31           C  
ATOM    665  N   GLU A 107      18.444  -9.388 -27.932  1.00 84.50           N  
ATOM    666  CA  GLU A 107      19.795  -9.582 -28.478  1.00 84.50           C  
ATOM    667  C   GLU A 107      20.448  -8.257 -28.944  1.00 84.50           C  
ATOM    668  O   GLU A 107      20.906  -7.462 -28.131  1.00 84.50           O  
ATOM    669  CB  GLU A 107      19.797 -10.651 -29.589  1.00 84.50           C  
ATOM    670  CG  GLU A 107      19.283 -12.043 -29.199  1.00 84.50           C  
ATOM    671  CD  GLU A 107      19.335 -13.015 -30.395  1.00 84.50           C  
ATOM    672  OE1 GLU A 107      18.924 -14.181 -30.214  1.00 84.50           O  
ATOM    673  OE2 GLU A 107      19.795 -12.596 -31.487  1.00 84.50           O1-
ATOM    674  N   HIS A 108      20.465  -8.004 -30.258  1.00 82.69           N  
ATOM    675  CA  HIS A 108      21.077  -6.840 -30.910  1.00 82.69           C  
ATOM    676  C   HIS A 108      20.038  -5.856 -31.480  1.00 82.69           C  
ATOM    677  O   HIS A 108      20.375  -4.987 -32.285  1.00 82.69           O  
ATOM    678  CB  HIS A 108      22.043  -7.334 -31.999  1.00 82.69           C  
ATOM    679  CG  HIS A 108      23.124  -8.254 -31.490  1.00 82.69           C  
ATOM    680  CD2 HIS A 108      24.382  -7.886 -31.096  1.00 82.69           C  
ATOM    681  ND1 HIS A 108      23.031  -9.620 -31.324  1.00 82.69           N  
ATOM    682  CE1 HIS A 108      24.202 -10.056 -30.835  1.00 82.69           C  
ATOM    683  NE2 HIS A 108      25.067  -9.038 -30.699  1.00 82.69           N  
ATOM    684  N   ARG A 109      18.757  -6.006 -31.118  1.00 89.75           N  
ATOM    685  CA  ARG A 109      17.641  -5.196 -31.621  1.00 89.75           C  
ATOM    686  C   ARG A 109      16.918  -4.483 -30.482  1.00 89.75           C  
ATOM    687  O   ARG A 109      16.273  -5.120 -29.655  1.00 89.75           O  
ATOM    688  CB  ARG A 109      16.694  -6.104 -32.424  1.00 89.75           C  
ATOM    689  CG  ARG A 109      15.491  -5.323 -32.967  1.00 89.75           C  
ATOM    690  CD  ARG A 109      14.541  -6.222 -33.757  1.00 89.75           C  
ATOM    691  NE  ARG A 109      13.334  -5.467 -34.137  1.00 89.75           N  
ATOM    692  CZ  ARG A 109      12.282  -5.934 -34.781  1.00 89.75           C  
ATOM    693  NH1 ARG A 109      12.233  -7.158 -35.227  1.00 89.75           N1+
ATOM    694  NH2 ARG A 109      11.247  -5.170 -34.986  1.00 89.75           N  
ATOM    695  N   GLN A 110      16.921  -3.155 -30.517  1.00 92.31           N  
ATOM    696  CA  GLN A 110      16.042  -2.326 -29.696  1.00 92.31           C  
ATOM    697  C   GLN A 110      14.572  -2.638 -30.036  1.00 92.31           C  
ATOM    698  O   GLN A 110      14.163  -2.562 -31.200  1.00 92.31           O  
ATOM    699  CB  GLN A 110      16.410  -0.857 -29.951  1.00 92.31           C  
ATOM    700  CG  GLN A 110      15.803   0.136 -28.951  1.00 92.31           C  
ATOM    701  CD  GLN A 110      16.223   1.568 -29.291  1.00 92.31           C  
ATOM    702  NE2 GLN A 110      15.309   2.512 -29.327  1.00 92.31           N  
ATOM    703  OE1 GLN A 110      17.368   1.860 -29.583  1.00 92.31           O  
ATOM    704  N   LEU A 111      13.783  -3.020 -29.031  1.00 92.19           N  
ATOM    705  CA  LEU A 111      12.340  -3.251 -29.147  1.00 92.19           C  
ATOM    706  C   LEU A 111      11.525  -2.028 -28.714  1.00 92.19           C  
ATOM    707  O   LEU A 111      10.487  -1.750 -29.309  1.00 92.19           O  
ATOM    708  CB  LEU A 111      11.913  -4.468 -28.305  1.00 92.19           C  
ATOM    709  CG  LEU A 111      12.487  -5.843 -28.693  1.00 92.19           C  
ATOM    710  CD1 LEU A 111      11.722  -6.915 -27.910  1.00 92.19           C  
ATOM    711  CD2 LEU A 111      12.339  -6.153 -30.185  1.00 92.19           C  
ATOM    712  N   TRP A 112      11.987  -1.310 -27.687  1.00 94.50           N  
ATOM    713  CA  TRP A 112      11.333  -0.117 -27.143  1.00 94.50           C  
ATOM    714  C   TRP A 112      12.360   0.819 -26.487  1.00 94.50           C  
ATOM    715  O   TRP A 112      13.412   0.371 -26.030  1.00 94.50           O  
ATOM    716  CB  TRP A 112      10.240  -0.551 -26.151  1.00 94.50           C  
ATOM    717  CG  TRP A 112       9.550   0.566 -25.432  1.00 94.50           C  
ATOM    718  CD1 TRP A 112       8.419   1.192 -25.829  1.00 94.50           C  
ATOM    719  CD2 TRP A 112       9.958   1.226 -24.194  1.00 94.50           C  
ATOM    720  CE2 TRP A 112       9.027   2.269 -23.912  1.00 94.50           C  
ATOM    721  CE3 TRP A 112      11.030   1.053 -23.292  1.00 94.50           C  
ATOM    722  NE1 TRP A 112       8.110   2.202 -24.937  1.00 94.50           N  
ATOM    723  CZ2 TRP A 112       9.137   3.084 -22.777  1.00 94.50           C  
ATOM    724  CZ3 TRP A 112      11.153   1.869 -22.154  1.00 94.50           C  
ATOM    725  CH2 TRP A 112      10.208   2.879 -21.892  1.00 94.50           C  
ATOM    726  N   GLN A 113      12.052   2.114 -26.433  1.00 94.00           N  
ATOM    727  CA  GLN A 113      12.829   3.142 -25.736  1.00 94.00           C  
ATOM    728  C   GLN A 113      11.883   4.214 -25.192  1.00 94.00           C  
ATOM    729  O   GLN A 113      10.886   4.548 -25.831  1.00 94.00           O  
ATOM    730  CB  GLN A 113      13.865   3.726 -26.707  1.00 94.00           C  
ATOM    731  CG  GLN A 113      14.640   4.978 -26.254  1.00 94.00           C  
ATOM    732  CD  GLN A 113      15.597   5.432 -27.357  1.00 94.00           C  
ATOM    733  NE2 GLN A 113      16.889   5.513 -27.140  1.00 94.00           N  
ATOM    734  OE1 GLN A 113      15.190   5.690 -28.479  1.00 94.00           O  
ATOM    735  N   GLY A 114      12.214   4.773 -24.031  1.00 93.88           N  
ATOM    736  CA  GLY A 114      11.449   5.843 -23.403  1.00 93.88           C  
ATOM    737  C   GLY A 114      12.134   6.379 -22.150  1.00 93.88           C  
ATOM    738  O   GLY A 114      13.349   6.255 -21.983  1.00 93.88           O  
ATOM    739  N   SER A 115      11.358   6.985 -21.248  1.00 93.75           N  
ATOM    740  CA  SER A 115      11.888   7.513 -19.987  1.00 93.75           C  
ATOM    741  C   SER A 115      10.933   7.313 -18.817  1.00 93.75           C  
ATOM    742  O   SER A 115       9.732   7.520 -18.973  1.00 93.75           O  
ATOM    743  CB  SER A 115      12.235   9.000 -20.118  1.00 93.75           C  
ATOM    744  OG  SER A 115      11.053   9.794 -20.153  1.00 93.75           O  
ATOM    745  N   PHE A 116      11.477   7.027 -17.639  1.00 94.19           N  
ATOM    746  CA  PHE A 116      10.742   6.829 -16.392  1.00 94.19           C  
ATOM    747  C   PHE A 116      11.225   7.804 -15.314  1.00 94.19           C  
ATOM    748  O   PHE A 116      12.423   8.045 -15.190  1.00 94.19           O  
ATOM    749  CB  PHE A 116      10.934   5.374 -15.960  1.00 94.19           C  
ATOM    750  CG  PHE A 116      10.456   5.047 -14.565  1.00 94.19           C  
ATOM    751  CD1 PHE A 116      11.385   4.751 -13.550  1.00 94.19           C  
ATOM    752  CD2 PHE A 116       9.079   5.035 -14.281  1.00 94.19           C  
ATOM    753  CE1 PHE A 116      10.934   4.427 -12.259  1.00 94.19           C  
ATOM    754  CE2 PHE A 116       8.635   4.697 -12.993  1.00 94.19           C  
ATOM    755  CZ  PHE A 116       9.558   4.385 -11.985  1.00 94.19           C  
ATOM    756  N   SER A 117      10.310   8.349 -14.512  1.00 94.06           N  
ATOM    757  CA  SER A 117      10.645   9.149 -13.329  1.00 94.06           C  
ATOM    758  C   SER A 117      10.081   8.468 -12.074  1.00 94.06           C  
ATOM    759  O   SER A 117       8.861   8.285 -12.003  1.00 94.06           O  
ATOM    760  CB  SER A 117      10.116  10.575 -13.471  1.00 94.06           C  
ATOM    761  OG  SER A 117      10.518  11.340 -12.360  1.00 94.06           O  
ATOM    762  N   PRO A 118      10.921   8.087 -11.088  1.00 94.44           N  
ATOM    763  CA  PRO A 118      10.477   7.375  -9.887  1.00 94.44           C  
ATOM    764  C   PRO A 118       9.401   8.109  -9.081  1.00 94.44           C  
ATOM    765  O   PRO A 118       8.525   7.469  -8.507  1.00 94.44           O  
ATOM    766  CB  PRO A 118      11.744   7.178  -9.046  1.00 94.44           C  
ATOM    767  CG  PRO A 118      12.853   7.128 -10.089  1.00 94.44           C  
ATOM    768  CD  PRO A 118      12.378   8.155 -11.108  1.00 94.44           C  
ATOM    769  N   SER A 119       9.447   9.444  -9.065  1.00 93.44           N  
ATOM    770  CA  SER A 119       8.513  10.328  -8.354  1.00 93.44           C  
ATOM    771  C   SER A 119       7.157  10.500  -9.048  1.00 93.44           C  
ATOM    772  O   SER A 119       6.200  10.945  -8.414  1.00 93.44           O  
ATOM    773  CB  SER A 119       9.177  11.701  -8.208  1.00 93.44           C  
ATOM    774  OG  SER A 119       9.573  12.166  -9.484  1.00 93.44           O  
ATOM    775  N   GLY A 120       7.063  10.156 -10.337  1.00 93.06           N  
ATOM    776  CA  GLY A 120       5.829  10.246 -11.121  1.00 93.06           C  
ATOM    777  C   GLY A 120       4.916   9.022 -11.001  1.00 93.06           C  
ATOM    778  O   GLY A 120       3.718   9.146 -11.231  1.00 93.06           O  
ATOM    779  N   ASN A 121       5.469   7.858 -10.641  1.00 94.25           N  
ATOM    780  CA  ASN A 121       4.746   6.589 -10.494  1.00 94.25           C  
ATOM    781  C   ASN A 121       5.235   5.832  -9.247  1.00 94.25           C  
ATOM    782  O   ASN A 121       5.794   4.734  -9.319  1.00 94.25           O  
ATOM    783  CB  ASN A 121       4.881   5.759 -11.785  1.00 94.25           C  
ATOM    784  CG  ASN A 121       3.935   6.167 -12.898  1.00 94.25           C  
ATOM    785  ND2 ASN A 121       4.345   6.004 -14.133  1.00 94.25           N  
ATOM    786  OD1 ASN A 121       2.803   6.566 -12.690  1.00 94.25           O  
ATOM    787  N   VAL A 122       5.024   6.423  -8.074  1.00 95.88           N  
ATOM    788  CA  VAL A 122       5.323   5.777  -6.792  1.00 95.88           C  
ATOM    789  C   VAL A 122       4.304   4.663  -6.511  1.00 95.88           C  
ATOM    790  O   VAL A 122       3.096   4.834  -6.689  1.00 95.88           O  
ATOM    791  CB  VAL A 122       5.376   6.823  -5.662  1.00 95.88           C  
ATOM    792  CG1 VAL A 122       5.687   6.195  -4.301  1.00 95.88           C  
ATOM    793  CG2 VAL A 122       6.463   7.868  -5.932  1.00 95.88           C  
ATOM    794  N   LYS A 123       4.775   3.514  -6.028  1.00 96.38           N  
ATOM    795  CA  LYS A 123       3.956   2.465  -5.411  1.00 96.38           C  
ATOM    796  C   LYS A 123       4.625   2.081  -4.090  1.00 96.38           C  
ATOM    797  O   LYS A 123       5.587   1.313  -4.116  1.00 96.38           O  
ATOM    798  CB  LYS A 123       3.808   1.273  -6.369  1.00 96.38           C  
ATOM    799  CG  LYS A 123       2.897   0.198  -5.758  1.00 96.38           C  
ATOM    800  CD  LYS A 123       2.639  -0.941  -6.748  1.00 96.38           C  
ATOM    801  CE  LYS A 123       1.700  -1.957  -6.090  1.00 96.38           C  
ATOM    802  NZ  LYS A 123       1.377  -3.083  -6.996  1.00 96.38           N1+
ATOM    803  N   PRO A 124       4.178   2.634  -2.948  1.00 95.38           N  
ATOM    804  CA  PRO A 124       4.894   2.436  -1.698  1.00 95.38           C  
ATOM    805  C   PRO A 124       4.892   0.976  -1.235  1.00 95.38           C  
ATOM    806  O   PRO A 124       4.016   0.190  -1.609  1.00 95.38           O  
ATOM    807  CB  PRO A 124       4.231   3.356  -0.674  1.00 95.38           C  
ATOM    808  CG  PRO A 124       3.520   4.410  -1.520  1.00 95.38           C  
ATOM    809  CD  PRO A 124       3.119   3.619  -2.765  1.00 95.38           C  
ATOM    810  N   LEU A 125       5.841   0.630  -0.365  1.00 94.50           N  
ATOM    811  CA  LEU A 125       5.852  -0.660   0.323  1.00 94.50           C  
ATOM    812  C   LEU A 125       4.583  -0.834   1.174  1.00 94.50           C  
ATOM    813  O   LEU A 125       4.127   0.103   1.831  1.00 94.50           O  
ATOM    814  CB  LEU A 125       7.123  -0.800   1.183  1.00 94.50           C  
ATOM    815  CG  LEU A 125       8.456  -0.750   0.410  1.00 94.50           C  
ATOM    816  CD1 LEU A 125       9.612  -0.948   1.390  1.00 94.50           C  
ATOM    817  CD2 LEU A 125       8.555  -1.832  -0.668  1.00 94.50           C  
ATOM    818  N   ALA A 126       4.020  -2.044   1.172  1.00 95.31           N  
ATOM    819  CA  ALA A 126       2.915  -2.399   2.058  1.00 95.31           C  
ATOM    820  C   ALA A 126       3.404  -2.425   3.521  1.00 95.31           C  
ATOM    821  O   ALA A 126       4.484  -2.971   3.760  1.00 95.31           O  
ATOM    822  CB  ALA A 126       2.346  -3.755   1.631  1.00 95.31           C  
ATOM    823  N   PRO A 127       2.656  -1.881   4.501  1.00 94.62           N  
ATOM    824  CA  PRO A 127       3.101  -1.886   5.891  1.00 94.62           C  
ATOM    825  C   PRO A 127       3.156  -3.302   6.469  1.00 94.62           C  
ATOM    826  O   PRO A 127       2.322  -4.151   6.143  1.00 94.62           O  
ATOM    827  CB  PRO A 127       2.121  -1.002   6.666  1.00 94.62           C  
ATOM    828  CG  PRO A 127       1.469  -0.153   5.576  1.00 94.62           C  
ATOM    829  CD  PRO A 127       1.429  -1.109   4.386  1.00 94.62           C  
ATOM    830  N   ASP A 128       4.105  -3.537   7.369  1.00 92.44           N  
ATOM    831  CA  ASP A 128       4.248  -4.782   8.118  1.00 92.44           C  
ATOM    832  C   ASP A 128       3.952  -4.585   9.617  1.00 92.44           C  
ATOM    833  O   ASP A 128       3.639  -3.481  10.075  1.00 92.44           O  
ATOM    834  CB  ASP A 128       5.638  -5.386   7.850  1.00 92.44           C  
ATOM    835  CG  ASP A 128       6.744  -4.720   8.673  1.00 92.44           C  
ATOM    836  OD1 ASP A 128       6.875  -3.483   8.604  1.00 92.44           O  
ATOM    837  OD2 ASP A 128       7.425  -5.441   9.430  1.00 92.44           O1-
ATOM    838  N   ASN A 129       4.027  -5.688  10.372  1.00 93.31           N  
ATOM    839  CA  ASN A 129       3.855  -5.718  11.827  1.00 93.31           C  
ATOM    840  C   ASN A 129       2.583  -4.990  12.316  1.00 93.31           C  
ATOM    841  O   ASN A 129       2.613  -4.208  13.264  1.00 93.31           O  
ATOM    842  CB  ASN A 129       5.151  -5.214  12.468  1.00 93.31           C  
ATOM    843  CG  ASN A 129       5.222  -5.484  13.955  1.00 93.31           C  
ATOM    844  ND2 ASN A 129       5.673  -4.520  14.722  1.00 93.31           N  
ATOM    845  OD1 ASN A 129       4.911  -6.563  14.435  1.00 93.31           O  
ATOM    846  N   LEU A 130       1.460  -5.234  11.635  1.00 95.25           N  
ATOM    847  CA  LEU A 130       0.151  -4.752  12.060  1.00 95.25           C  
ATOM    848  C   LEU A 130      -0.211  -5.423  13.398  1.00 95.25           C  
ATOM    849  O   LEU A 130      -0.288  -6.647  13.463  1.00 95.25           O  
ATOM    850  CB  LEU A 130      -0.859  -5.044  10.931  1.00 95.25           C  
ATOM    851  CG  LEU A 130      -2.269  -4.470  11.153  1.00 95.25           C  
ATOM    852  CD1 LEU A 130      -2.276  -2.942  11.152  1.00 95.25           C  
ATOM    853  CD2 LEU A 130      -3.198  -4.920  10.025  1.00 95.25           C  
ATOM    854  N   THR A 131      -0.429  -4.651  14.461  1.00 94.25           N  
ATOM    855  CA  THR A 131      -0.741  -5.165  15.806  1.00 94.25           C  
ATOM    856  C   THR A 131      -1.911  -4.429  16.449  1.00 94.25           C  
ATOM    857  O   THR A 131      -2.087  -3.231  16.250  1.00 94.25           O  
ATOM    858  CB  THR A 131       0.476  -5.150  16.750  1.00 94.25           C  
ATOM    859  CG2 THR A 131       1.541  -6.159  16.323  1.00 94.25           C  
ATOM    860  OG1 THR A 131       1.136  -3.911  16.840  1.00 94.25           O  
ATOM    861  N   LEU A 132      -2.723  -5.144  17.234  1.00 93.31           N  
ATOM    862  CA  LEU A 132      -3.847  -4.579  17.985  1.00 93.31           C  
ATOM    863  C   LEU A 132      -3.499  -4.499  19.476  1.00 93.31           C  
ATOM    864  O   LEU A 132      -3.209  -5.516  20.105  1.00 93.31           O  
ATOM    865  CB  LEU A 132      -5.104  -5.435  17.735  1.00 93.31           C  
ATOM    866  CG  LEU A 132      -6.395  -4.830  18.321  1.00 93.31           C  
ATOM    867  CD1 LEU A 132      -6.857  -3.614  17.514  1.00 93.31           C  
ATOM    868  CD2 LEU A 132      -7.511  -5.870  18.287  1.00 93.31           C  
ATOM    869  N   HIS A 133      -3.577  -3.303  20.055  1.00 91.25           N  
ATOM    870  CA  HIS A 133      -3.392  -3.076  21.484  1.00 91.25           C  
ATOM    871  C   HIS A 133      -4.730  -2.762  22.161  1.00 91.25           C  
ATOM    872  O   HIS A 133      -5.387  -1.767  21.859  1.00 91.25           O  
ATOM    873  CB  HIS A 133      -2.368  -1.961  21.719  1.00 91.25           C  
ATOM    874  CG  HIS A 133      -1.034  -2.195  21.057  1.00 91.25           C  
ATOM    875  CD2 HIS A 133      -0.516  -1.463  20.025  1.00 91.25           C  
ATOM    876  ND1 HIS A 133      -0.111  -3.168  21.369  1.00 91.25           N  
ATOM    877  CE1 HIS A 133       0.943  -3.016  20.547  1.00 91.25           C  
ATOM    878  NE2 HIS A 133       0.751  -1.972  19.727  1.00 91.25           N  
ATOM    879  N   THR A 134      -5.096  -3.594  23.136  1.00 87.12           N  
ATOM    880  CA  THR A 134      -6.342  -3.497  23.917  1.00 87.12           C  
ATOM    881  C   THR A 134      -6.094  -2.962  25.336  1.00 87.12           C  
ATOM    882  O   THR A 134      -6.770  -3.360  26.280  1.00 87.12           O  
ATOM    883  CB  THR A 134      -7.057  -4.859  23.949  1.00 87.12           C  
ATOM    884  CG2 THR A 134      -7.228  -5.490  22.564  1.00 87.12           C  
ATOM    885  OG1 THR A 134      -6.299  -5.759  24.726  1.00 87.12           O  
ATOM    886  N   ASN A 135      -5.048  -2.146  25.509  1.00 72.88           N  
ATOM    887  CA  ASN A 135      -4.562  -1.671  26.815  1.00 72.88           C  
ATOM    888  C   ASN A 135      -5.162  -0.312  27.234  1.00 72.88           C  
ATOM    889  O   ASN A 135      -4.854   0.199  28.307  1.00 72.88           O  
ATOM    890  CB  ASN A 135      -3.022  -1.640  26.766  1.00 72.88           C  
ATOM    891  CG  ASN A 135      -2.373  -1.572  28.141  1.00 72.88           C  
ATOM    892  ND2 ASN A 135      -1.217  -0.960  28.248  1.00 72.88           N  
ATOM    893  OD1 ASN A 135      -2.838  -2.127  29.120  1.00 72.88           O  
ATOM    894  N   VAL A 136      -5.987   0.290  26.374  1.00 69.25           N  
ATOM    895  CA  VAL A 136      -6.782   1.483  26.683  1.00 69.25           C  
ATOM    896  C   VAL A 136      -8.194   1.013  27.036  1.00 69.25           C  
ATOM    897  O   VAL A 136      -8.704   0.064  26.443  1.00 69.25           O  
ATOM    898  CB  VAL A 136      -6.762   2.496  25.516  1.00 69.25           C  
ATOM    899  CG1 VAL A 136      -7.429   3.819  25.907  1.00 69.25           C  
ATOM    900  CG2 VAL A 136      -5.325   2.826  25.076  1.00 69.25           C  
ATOM    901  N   SER A 137      -8.821   1.632  28.035  1.00 69.19           N  
ATOM    902  CA  SER A 137     -10.230   1.385  28.355  1.00 69.19           C  
ATOM    903  C   SER A 137     -11.128   1.940  27.248  1.00 69.19           C  
ATOM    904  O   SER A 137     -10.945   3.083  26.840  1.00 69.19           O  
ATOM    905  CB  SER A 137     -10.585   2.023  29.702  1.00 69.19           C  
ATOM    906  OG  SER A 137     -10.116   3.358  29.749  1.00 69.19           O  
ATOM    907  N   ASP A 138     -12.091   1.138  26.790  1.00 76.56           N  
ATOM    908  CA  ASP A 138     -13.114   1.444  25.770  1.00 76.56           C  
ATOM    909  C   ASP A 138     -12.626   1.791  24.344  1.00 76.56           C  
ATOM    910  O   ASP A 138     -13.407   1.684  23.393  1.00 76.56           O  
ATOM    911  CB  ASP A 138     -14.137   2.443  26.337  1.00 76.56           C  
ATOM    912  CG  ASP A 138     -14.766   1.933  27.642  1.00 76.56           C  
ATOM    913  OD1 ASP A 138     -15.073   0.718  27.705  1.00 76.56           O  
ATOM    914  OD2 ASP A 138     -14.919   2.745  28.581  1.00 76.56           O1-
ATOM    915  N   GLU A 139     -11.337   2.088  24.154  1.00 87.12           N  
ATOM    916  CA  GLU A 139     -10.680   2.223  22.848  1.00 87.12           C  
ATOM    917  C   GLU A 139      -9.716   1.071  22.541  1.00 87.12           C  
ATOM    918  O   GLU A 139      -9.004   0.559  23.406  1.00 87.12           O  
ATOM    919  CB  GLU A 139      -9.922   3.552  22.717  1.00 87.12           C  
ATOM    920  CG  GLU A 139     -10.833   4.788  22.714  1.00 87.12           C  
ATOM    921  CD  GLU A 139     -10.112   6.056  22.218  1.00 87.12           C  
ATOM    922  OE1 GLU A 139     -10.830   7.027  21.894  1.00 87.12           O  
ATOM    923  OE2 GLU A 139      -8.861   6.047  22.104  1.00 87.12           O1-
ATOM    924  N   TRP A 140      -9.621   0.713  21.263  1.00 90.06           N  
ATOM    925  CA  TRP A 140      -8.525  -0.094  20.742  1.00 90.06           C  
ATOM    926  C   TRP A 140      -7.587   0.735  19.886  1.00 90.06           C  
ATOM    927  O   TRP A 140      -8.014   1.597  19.121  1.00 90.06           O  
ATOM    928  CB  TRP A 140      -9.055  -1.265  19.935  1.00 90.06           C  
ATOM    929  CG  TRP A 140      -9.643  -2.397  20.706  1.00 90.06           C  
ATOM    930  CD1 TRP A 140      -9.553  -2.639  22.035  1.00 90.06           C  
ATOM    931  CD2 TRP A 140     -10.488  -3.440  20.170  1.00 90.06           C  
ATOM    932  CE2 TRP A 140     -10.829  -4.342  21.218  1.00 90.06           C  
ATOM    933  CE3 TRP A 140     -11.048  -3.657  18.900  1.00 90.06           C  
ATOM    934  NE1 TRP A 140     -10.228  -3.807  22.337  1.00 90.06           N  
ATOM    935  CZ2 TRP A 140     -11.656  -5.449  20.997  1.00 90.06           C  
ATOM    936  CZ3 TRP A 140     -11.929  -4.720  18.683  1.00 90.06           C  
ATOM    937  CH2 TRP A 140     -12.199  -5.628  19.715  1.00 90.06           C  
ATOM    938  N   LEU A 141      -6.301   0.412  19.989  1.00 93.31           N  
ATOM    939  CA  LEU A 141      -5.230   1.050  19.246  1.00 93.31           C  
ATOM    940  C   LEU A 141      -4.588   0.027  18.305  1.00 93.31           C  
ATOM    941  O   LEU A 141      -3.808  -0.823  18.729  1.00 93.31           O  
ATOM    942  CB  LEU A 141      -4.258   1.659  20.269  1.00 93.31           C  
ATOM    943  CG  LEU A 141      -3.052   2.363  19.634  1.00 93.31           C  
ATOM    944  CD1 LEU A 141      -3.461   3.617  18.862  1.00 93.31           C  
ATOM    945  CD2 LEU A 141      -2.056   2.763  20.723  1.00 93.31           C  
ATOM    946  N   LEU A 142      -4.921   0.119  17.022  1.00 94.50           N  
ATOM    947  CA  LEU A 142      -4.227  -0.581  15.947  1.00 94.50           C  
ATOM    948  C   LEU A 142      -2.935   0.182  15.611  1.00 94.50           C  
ATOM    949  O   LEU A 142      -2.942   1.410  15.565  1.00 94.50           O  
ATOM    950  CB  LEU A 142      -5.198  -0.674  14.760  1.00 94.50           C  
ATOM    951  CG  LEU A 142      -4.752  -1.555  13.584  1.00 94.50           C  
ATOM    952  CD1 LEU A 142      -4.831  -3.040  13.931  1.00 94.50           C  
ATOM    953  CD2 LEU A 142      -5.694  -1.309  12.405  1.00 94.50           C  
ATOM    954  N   THR A 143      -1.836  -0.519  15.371  1.00 95.06           N  
ATOM    955  CA  THR A 143      -0.509   0.042  15.059  1.00 95.06           C  
ATOM    956  C   THR A 143       0.141  -0.745  13.932  1.00 95.06           C  
ATOM    957  O   THR A 143      -0.130  -1.931  13.776  1.00 95.06           O  
ATOM    958  CB  THR A 143       0.420   0.011  16.286  1.00 95.06           C  
ATOM    959  CG2 THR A 143       0.035   1.067  17.317  1.00 95.06           C  
ATOM    960  OG1 THR A 143       0.332  -1.245  16.917  1.00 95.06           O  
ATOM    961  N   TRP A 144       0.985  -0.099  13.131  1.00 95.38           N  
ATOM    962  CA  TRP A 144       1.805  -0.746  12.103  1.00 95.38           C  
ATOM    963  C   TRP A 144       3.184  -0.085  12.031  1.00 95.38           C  
ATOM    964  O   TRP A 144       3.401   1.006  12.561  1.00 95.38           O  
ATOM    965  CB  TRP A 144       1.078  -0.742  10.744  1.00 95.38           C  
ATOM    966  CG  TRP A 144       0.529   0.567  10.245  1.00 95.38           C  
ATOM    967  CD1 TRP A 144       1.125   1.390   9.350  1.00 95.38           C  
ATOM    968  CD2 TRP A 144      -0.737   1.213  10.590  1.00 95.38           C  
ATOM    969  CE2 TRP A 144      -0.817   2.454   9.890  1.00 95.38           C  
ATOM    970  CE3 TRP A 144      -1.823   0.884  11.433  1.00 95.38           C  
ATOM    971  NE1 TRP A 144       0.324   2.494   9.121  1.00 95.38           N  
ATOM    972  CZ2 TRP A 144      -1.893   3.338  10.046  1.00 95.38           C  
ATOM    973  CZ3 TRP A 144      -2.920   1.754  11.582  1.00 95.38           C  
ATOM    974  CH2 TRP A 144      -2.953   2.979  10.892  1.00 95.38           C  
ATOM    975  N   ASN A 145       4.138  -0.740  11.376  1.00 93.62           N  
ATOM    976  CA  ASN A 145       5.438  -0.135  11.106  1.00 93.62           C  
ATOM    977  C   ASN A 145       5.352   0.855   9.930  1.00 93.62           C  
ATOM    978  O   ASN A 145       4.592   0.660   8.979  1.00 93.62           O  
ATOM    979  CB  ASN A 145       6.439  -1.242  10.777  1.00 93.62           C  
ATOM    980  CG  ASN A 145       6.895  -2.114  11.931  1.00 93.62           C  
ATOM    981  ND2 ASN A 145       7.570  -3.188  11.603  1.00 93.62           N  
ATOM    982  OD1 ASN A 145       6.678  -1.859  13.108  1.00 93.62           O  
ATOM    983  N   ASN A 146       6.214   1.876   9.941  1.00 91.69           N  
ATOM    984  CA  ASN A 146       6.584   2.602   8.727  1.00 91.69           C  
ATOM    985  C   ASN A 146       7.936   2.062   8.233  1.00 91.69           C  
ATOM    986  O   ASN A 146       8.944   2.207   8.922  1.00 91.69           O  
ATOM    987  CB  ASN A 146       6.582   4.118   9.000  1.00 91.69           C  
ATOM    988  CG  ASN A 146       6.767   4.941   7.733  1.00 91.69           C  
ATOM    989  ND2 ASN A 146       6.485   6.220   7.782  1.00 91.69           N  
ATOM    990  OD1 ASN A 146       7.146   4.447   6.682  1.00 91.69           O  
ATOM    991  N   LEU A 147       7.948   1.428   7.057  1.00 92.19           N  
ATOM    992  CA  LEU A 147       9.141   0.807   6.463  1.00 92.19           C  
ATOM    993  C   LEU A 147      10.125   1.810   5.836  1.00 92.19           C  
ATOM    994  O   LEU A 147      11.229   1.427   5.443  1.00 92.19           O  
ATOM    995  CB  LEU A 147       8.689  -0.241   5.426  1.00 92.19           C  
ATOM    996  CG  LEU A 147       8.128  -1.537   6.039  1.00 92.19           C  
ATOM    997  CD1 LEU A 147       7.580  -2.420   4.919  1.00 92.19           C  
ATOM    998  CD2 LEU A 147       9.221  -2.317   6.775  1.00 92.19           C  
ATOM    999  N   TYR A 148       9.750   3.085   5.725  1.00 92.81           N  
ATOM   1000  CA  TYR A 148      10.609   4.111   5.145  1.00 92.81           C  
ATOM   1001  C   TYR A 148      11.615   4.637   6.179  1.00 92.81           C  
ATOM   1002  O   TYR A 148      11.243   4.894   7.324  1.00 92.81           O  
ATOM   1003  CB  TYR A 148       9.754   5.217   4.513  1.00 92.81           C  
ATOM   1004  CG  TYR A 148       9.113   4.732   3.229  1.00 92.81           C  
ATOM   1005  CD1 TYR A 148       9.745   4.999   2.002  1.00 92.81           C  
ATOM   1006  CD2 TYR A 148       7.971   3.906   3.264  1.00 92.81           C  
ATOM   1007  CE1 TYR A 148       9.258   4.416   0.821  1.00 92.81           C  
ATOM   1008  CE2 TYR A 148       7.487   3.312   2.081  1.00 92.81           C  
ATOM   1009  CZ  TYR A 148       8.149   3.552   0.861  1.00 92.81           C  
ATOM   1010  OH  TYR A 148       7.750   2.927  -0.273  1.00 92.81           O  
ATOM   1011  N   PRO A 149      12.894   4.842   5.811  1.00 91.44           N  
ATOM   1012  CA  PRO A 149      13.859   5.462   6.709  1.00 91.44           C  
ATOM   1013  C   PRO A 149      13.550   6.957   6.870  1.00 91.44           C  
ATOM   1014  O   PRO A 149      13.048   7.605   5.953  1.00 91.44           O  
ATOM   1015  CB  PRO A 149      15.223   5.188   6.076  1.00 91.44           C  
ATOM   1016  CG  PRO A 149      14.909   5.155   4.580  1.00 91.44           C  
ATOM   1017  CD  PRO A 149      13.506   4.546   4.524  1.00 91.44           C  
ATOM   1018  N   SER A 150      13.897   7.533   8.023  1.00 90.25           N  
ATOM   1019  CA  SER A 150      13.511   8.901   8.418  1.00 90.25           C  
ATOM   1020  C   SER A 150      14.062  10.037   7.541  1.00 90.25           C  
ATOM   1021  O   SER A 150      13.615  11.178   7.672  1.00 90.25           O  
ATOM   1022  CB  SER A 150      13.909   9.133   9.877  1.00 90.25           C  
ATOM   1023  OG  SER A 150      15.298   8.911  10.045  1.00 90.25           O  
ATOM   1024  N   ASN A 151      15.007   9.732   6.648  1.00 88.75           N  
ATOM   1025  CA  ASN A 151      15.563  10.634   5.639  1.00 88.75           C  
ATOM   1026  C   ASN A 151      14.870  10.539   4.263  1.00 88.75           C  
ATOM   1027  O   ASN A 151      15.227  11.289   3.359  1.00 88.75           O  
ATOM   1028  CB  ASN A 151      17.078  10.380   5.531  1.00 88.75           C  
ATOM   1029  CG  ASN A 151      17.444   9.019   4.954  1.00 88.75           C  
ATOM   1030  ND2 ASN A 151      18.656   8.864   4.478  1.00 88.75           N  
ATOM   1031  OD1 ASN A 151      16.682   8.066   4.945  1.00 88.75           O  
ATOM   1032  N   ASN A 152      13.910   9.628   4.081  1.00 91.31           N  
ATOM   1033  CA  ASN A 152      13.116   9.517   2.862  1.00 91.31           C  
ATOM   1034  C   ASN A 152      11.890  10.443   2.925  1.00 91.31           C  
ATOM   1035  O   ASN A 152      11.249  10.555   3.971  1.00 91.31           O  
ATOM   1036  CB  ASN A 152      12.720   8.047   2.664  1.00 91.31           C  
ATOM   1037  CG  ASN A 152      12.169   7.800   1.276  1.00 91.31           C  
ATOM   1038  ND2 ASN A 152      12.936   7.157   0.433  1.00 91.31           N  
ATOM   1039  OD1 ASN A 152      11.074   8.216   0.939  1.00 91.31           O  
ATOM   1040  N   LEU A 153      11.526  11.061   1.797  1.00 88.75           N  
ATOM   1041  CA  LEU A 153      10.365  11.955   1.704  1.00 88.75           C  
ATOM   1042  C   LEU A 153       9.061  11.267   2.151  1.00 88.75           C  
ATOM   1043  O   LEU A 153       8.270  11.862   2.883  1.00 88.75           O  
ATOM   1044  CB  LEU A 153      10.277  12.476   0.256  1.00 88.75           C  
ATOM   1045  CG  LEU A 153       9.194  13.546   0.014  1.00 88.75           C  
ATOM   1046  CD1 LEU A 153       9.430  14.811   0.842  1.00 88.75           C  
ATOM   1047  CD2 LEU A 153       9.200  13.946  -1.461  1.00 88.75           C  
ATOM   1048  N   LEU A 154       8.881   9.989   1.796  1.00 91.44           N  
ATOM   1049  CA  LEU A 154       7.682   9.217   2.130  1.00 91.44           C  
ATOM   1050  C   LEU A 154       7.517   8.950   3.633  1.00 91.44           C  
ATOM   1051  O   LEU A 154       6.396   8.736   4.088  1.00 91.44           O  
ATOM   1052  CB  LEU A 154       7.650   7.922   1.300  1.00 91.44           C  
ATOM   1053  CG  LEU A 154       7.480   8.153  -0.214  1.00 91.44           C  
ATOM   1054  CD1 LEU A 154       7.408   6.813  -0.936  1.00 91.44           C  
ATOM   1055  CD2 LEU A 154       6.203   8.916  -0.559  1.00 91.44           C  
ATOM   1056  N   TYR A 155       8.572   9.063   4.450  1.00 91.06           N  
ATOM   1057  CA  TYR A 155       8.465   8.836   5.898  1.00 91.06           C  
ATOM   1058  C   TYR A 155       7.438   9.752   6.594  1.00 91.06           C  
ATOM   1059  O   TYR A 155       6.883   9.376   7.624  1.00 91.06           O  
ATOM   1060  CB  TYR A 155       9.845   8.994   6.547  1.00 91.06           C  
ATOM   1061  CG  TYR A 155       9.844   8.672   8.031  1.00 91.06           C  
ATOM   1062  CD1 TYR A 155       9.977   9.693   8.993  1.00 91.06           C  
ATOM   1063  CD2 TYR A 155       9.669   7.341   8.447  1.00 91.06           C  
ATOM   1064  CE1 TYR A 155       9.922   9.383  10.368  1.00 91.06           C  
ATOM   1065  CE2 TYR A 155       9.640   7.020   9.815  1.00 91.06           C  
ATOM   1066  CZ  TYR A 155       9.752   8.040  10.778  1.00 91.06           C  
ATOM   1067  OH  TYR A 155       9.698   7.728  12.099  1.00 91.06           O  
ATOM   1068  N   LYS A 156       7.163  10.942   6.037  1.00 87.81           N  
ATOM   1069  CA  LYS A 156       6.222  11.936   6.598  1.00 87.81           C  
ATOM   1070  C   LYS A 156       5.029  12.257   5.687  1.00 87.81           C  
ATOM   1071  O   LYS A 156       4.305  13.210   5.981  1.00 87.81           O  
ATOM   1072  CB  LYS A 156       6.990  13.213   6.983  1.00 87.81           C  
ATOM   1073  CG  LYS A 156       8.077  12.961   8.036  1.00 87.81           C  
ATOM   1074  CD  LYS A 156       8.760  14.274   8.437  1.00 87.81           C  
ATOM   1075  CE  LYS A 156       9.872  13.988   9.451  1.00 87.81           C  
ATOM   1076  NZ  LYS A 156      10.645  15.212   9.780  1.00 87.81           N1+
ATOM   1077  N   ASP A 157       4.865  11.502   4.602  1.00 89.19           N  
ATOM   1078  CA  ASP A 157       3.951  11.788   3.483  1.00 89.19           C  
ATOM   1079  C   ASP A 157       2.999  10.617   3.147  1.00 89.19           C  
ATOM   1080  O   ASP A 157       2.097  10.746   2.322  1.00 89.19           O  
ATOM   1081  CB  ASP A 157       4.825  12.194   2.289  1.00 89.19           C  
ATOM   1082  CG  ASP A 157       4.008  12.441   1.031  1.00 89.19           C  
ATOM   1083  OD1 ASP A 157       3.283  13.448   0.989  1.00 89.19           O  
ATOM   1084  OD2 ASP A 157       4.077  11.605   0.106  1.00 89.19           O1-
ATOM   1085  N   LEU A 158       3.157   9.461   3.800  1.00 92.75           N  
ATOM   1086  CA  LEU A 158       2.253   8.328   3.609  1.00 92.75           C  
ATOM   1087  C   LEU A 158       0.935   8.516   4.370  1.00 92.75           C  
ATOM   1088  O   LEU A 158       0.895   8.407   5.596  1.00 92.75           O  
ATOM   1089  CB  LEU A 158       2.954   7.019   4.002  1.00 92.75           C  
ATOM   1090  CG  LEU A 158       4.081   6.614   3.038  1.00 92.75           C  
ATOM   1091  CD1 LEU A 158       4.878   5.466   3.647  1.00 92.75           C  
ATOM   1092  CD2 LEU A 158       3.595   6.177   1.655  1.00 92.75           C  
ATOM   1093  N   ILE A 159      -0.160   8.691   3.630  1.00 93.31           N  
ATOM   1094  CA  ILE A 159      -1.515   8.473   4.147  1.00 93.31           C  
ATOM   1095  C   ILE A 159      -1.816   6.972   4.181  1.00 93.31           C  
ATOM   1096  O   ILE A 159      -1.427   6.223   3.281  1.00 93.31           O  
ATOM   1097  CB  ILE A 159      -2.585   9.272   3.370  1.00 93.31           C  
ATOM   1098  CG1 ILE A 159      -2.581   8.983   1.850  1.00 93.31           C  
ATOM   1099  CG2 ILE A 159      -2.396  10.771   3.658  1.00 93.31           C  
ATOM   1100  CD1 ILE A 159      -3.814   9.516   1.112  1.00 93.31           C  
ATOM   1101  N   SER A 160      -2.522   6.522   5.217  1.00 95.06           N  
ATOM   1102  CA  SER A 160      -2.864   5.109   5.417  1.00 95.06           C  
ATOM   1103  C   SER A 160      -4.364   4.870   5.225  1.00 95.06           C  
ATOM   1104  O   SER A 160      -5.195   5.711   5.553  1.00 95.06           O  
ATOM   1105  CB  SER A 160      -2.389   4.618   6.791  1.00 95.06           C  
ATOM   1106  OG  SER A 160      -1.002   4.827   6.980  1.00 95.06           O  
ATOM   1107  N   MET A 161      -4.734   3.701   4.714  1.00 96.00           N  
ATOM   1108  CA  MET A 161      -6.114   3.233   4.610  1.00 96.00           C  
ATOM   1109  C   MET A 161      -6.220   1.886   5.317  1.00 96.00           C  
ATOM   1110  O   MET A 161      -5.665   0.893   4.845  1.00 96.00           O  
ATOM   1111  CB  MET A 161      -6.525   3.151   3.134  1.00 96.00           C  
ATOM   1112  CG  MET A 161      -7.959   2.632   2.960  1.00 96.00           C  
ATOM   1113  SD  MET A 161      -8.468   2.382   1.236  1.00 96.00           S  
ATOM   1114  CE  MET A 161      -8.685   4.110   0.732  1.00 96.00           C  
ATOM   1115  N   VAL A 162      -6.943   1.854   6.433  1.00 96.56           N  
ATOM   1116  CA  VAL A 162      -7.240   0.630   7.185  1.00 96.56           C  
ATOM   1117  C   VAL A 162      -8.608   0.110   6.755  1.00 96.56           C  
ATOM   1118  O   VAL A 162      -9.586   0.852   6.766  1.00 96.56           O  
ATOM   1119  CB  VAL A 162      -7.199   0.869   8.707  1.00 96.56           C  
ATOM   1120  CG1 VAL A 162      -7.414  -0.440   9.477  1.00 96.56           C  
ATOM   1121  CG2 VAL A 162      -5.864   1.473   9.166  1.00 96.56           C  
ATOM   1122  N   ASN A 163      -8.692  -1.168   6.400  1.00 96.25           N  
ATOM   1123  CA  ASN A 163      -9.939  -1.891   6.171  1.00 96.25           C  
ATOM   1124  C   ASN A 163     -10.116  -2.903   7.309  1.00 96.25           C  
ATOM   1125  O   ASN A 163      -9.233  -3.733   7.519  1.00 96.25           O  
ATOM   1126  CB  ASN A 163      -9.856  -2.527   4.771  1.00 96.25           C  
ATOM   1127  CG  ASN A 163     -11.022  -3.424   4.392  1.00 96.25           C  
ATOM   1128  ND2 ASN A 163     -12.125  -2.866   3.959  1.00 96.25           N  
ATOM   1129  OD1 ASN A 163     -10.927  -4.641   4.389  1.00 96.25           O  
ATOM   1130  N   ILE A 164     -11.232  -2.814   8.036  1.00 95.62           N  
ATOM   1131  CA  ILE A 164     -11.640  -3.765   9.079  1.00 95.62           C  
ATOM   1132  C   ILE A 164     -12.902  -4.472   8.588  1.00 95.62           C  
ATOM   1133  O   ILE A 164     -13.935  -3.828   8.427  1.00 95.62           O  
ATOM   1134  CB  ILE A 164     -11.873  -3.065  10.444  1.00 95.62           C  
ATOM   1135  CG1 ILE A 164     -10.617  -2.277  10.886  1.00 95.62           C  
ATOM   1136  CG2 ILE A 164     -12.301  -4.122  11.482  1.00 95.62           C  
ATOM   1137  CD1 ILE A 164     -10.691  -1.644  12.284  1.00 95.62           C  
ATOM   1138  N   SER A 165     -12.828  -5.777   8.345  1.00 95.25           N  
ATOM   1139  CA  SER A 165     -13.928  -6.607   7.838  1.00 95.25           C  
ATOM   1140  C   SER A 165     -14.291  -7.720   8.817  1.00 95.25           C  
ATOM   1141  O   SER A 165     -13.430  -8.194   9.559  1.00 95.25           O  
ATOM   1142  CB  SER A 165     -13.564  -7.191   6.468  1.00 95.25           C  
ATOM   1143  OG  SER A 165     -12.347  -7.914   6.507  1.00 95.25           O  
ATOM   1144  N   ARG A 166     -15.550  -8.168   8.815  1.00 94.25           N  
ATOM   1145  CA  ARG A 166     -15.970  -9.346   9.592  1.00 94.25           C  
ATOM   1146  C   ARG A 166     -15.475 -10.630   8.920  1.00 94.25           C  
ATOM   1147  O   ARG A 166     -15.591 -10.761   7.705  1.00 94.25           O  
ATOM   1148  CB  ARG A 166     -17.498  -9.318   9.778  1.00 94.25           C  
ATOM   1149  CG  ARG A 166     -17.873  -9.645  11.229  1.00 94.25           C  
ATOM   1150  CD  ARG A 166     -19.370  -9.437  11.483  1.00 94.25           C  
ATOM   1151  NE  ARG A 166     -20.160 -10.529  10.897  1.00 94.25           N  
ATOM   1152  CZ  ARG A 166     -21.401 -10.468  10.466  1.00 94.25           C  
ATOM   1153  NH1 ARG A 166     -22.145  -9.418  10.619  1.00 94.25           N1+
ATOM   1154  NH2 ARG A 166     -21.938 -11.476   9.856  1.00 94.25           N  
ATOM   1155  N   GLU A 167     -14.935 -11.573   9.689  1.00 93.31           N  
ATOM   1156  CA  GLU A 167     -14.282 -12.772   9.127  1.00 93.31           C  
ATOM   1157  C   GLU A 167     -15.283 -13.742   8.469  1.00 93.31           C  
ATOM   1158  O   GLU A 167     -15.000 -14.344   7.437  1.00 93.31           O  
ATOM   1159  CB  GLU A 167     -13.475 -13.453  10.249  1.00 93.31           C  
ATOM   1160  CG  GLU A 167     -12.643 -14.676   9.819  1.00 93.31           C  
ATOM   1161  CD  GLU A 167     -11.486 -14.378   8.846  1.00 93.31           C  
ATOM   1162  OE1 GLU A 167     -10.785 -15.349   8.488  1.00 93.31           O  
ATOM   1163  OE2 GLU A 167     -11.267 -13.192   8.497  1.00 93.31           O1-
ATOM   1164  N   ASP A 168     -16.494 -13.856   9.022  1.00 91.38           N  
ATOM   1165  CA  ASP A 168     -17.587 -14.664   8.464  1.00 91.38           C  
ATOM   1166  C   ASP A 168     -18.345 -13.965   7.319  1.00 91.38           C  
ATOM   1167  O   ASP A 168     -19.059 -14.617   6.556  1.00 91.38           O  
ATOM   1168  CB  ASP A 168     -18.553 -15.033   9.602  1.00 91.38           C  
ATOM   1169  CG  ASP A 168     -19.319 -13.813  10.121  1.00 91.38           C  
ATOM   1170  OD1 ASP A 168     -18.672 -12.836  10.558  1.00 91.38           O  
ATOM   1171  OD2 ASP A 168     -20.568 -13.805  10.061  1.00 91.38           O1-
ATOM   1172  N   ASN A 169     -18.204 -12.640   7.196  1.00 91.44           N  
ATOM   1173  CA  ASN A 169     -18.871 -11.823   6.186  1.00 91.44           C  
ATOM   1174  C   ASN A 169     -17.972 -10.654   5.729  1.00 91.44           C  
ATOM   1175  O   ASN A 169     -18.201  -9.510   6.129  1.00 91.44           O  
ATOM   1176  CB  ASN A 169     -20.223 -11.331   6.739  1.00 91.44           C  
ATOM   1177  CG  ASN A 169     -21.008 -10.552   5.694  1.00 91.44           C  
ATOM   1178  ND2 ASN A 169     -21.934  -9.712   6.096  1.00 91.44           N  
ATOM   1179  OD1 ASN A 169     -20.804 -10.680   4.495  1.00 91.44           O  
ATOM   1180  N   PRO A 170     -16.978 -10.889   4.851  1.00 89.62           N  
ATOM   1181  CA  PRO A 170     -16.032  -9.851   4.431  1.00 89.62           C  
ATOM   1182  C   PRO A 170     -16.649  -8.744   3.555  1.00 89.62           C  
ATOM   1183  O   PRO A 170     -15.979  -7.756   3.258  1.00 89.62           O  
ATOM   1184  CB  PRO A 170     -14.901 -10.603   3.724  1.00 89.62           C  
ATOM   1185  CG  PRO A 170     -15.585 -11.865   3.200  1.00 89.62           C  
ATOM   1186  CD  PRO A 170     -16.595 -12.180   4.301  1.00 89.62           C  
ATOM   1187  N   ALA A 171     -17.919  -8.876   3.149  1.00 90.81           N  
ATOM   1188  CA  ALA A 171     -18.687  -7.794   2.529  1.00 90.81           C  
ATOM   1189  C   ALA A 171     -19.157  -6.734   3.548  1.00 90.81           C  
ATOM   1190  O   ALA A 171     -19.526  -5.628   3.160  1.00 90.81           O  
ATOM   1191  CB  ALA A 171     -19.871  -8.415   1.777  1.00 90.81           C  
ATOM   1192  N   GLU A 172     -19.125  -7.051   4.844  1.00 90.56           N  
ATOM   1193  CA  GLU A 172     -19.409  -6.138   5.946  1.00 90.56           C  
ATOM   1194  C   GLU A 172     -18.083  -5.625   6.517  1.00 90.56           C  
ATOM   1195  O   GLU A 172     -17.392  -6.304   7.283  1.00 90.56           O  
ATOM   1196  CB  GLU A 172     -20.289  -6.880   6.953  1.00 90.56           C  
ATOM   1197  CG  GLU A 172     -20.867  -6.023   8.082  1.00 90.56           C  
ATOM   1198  CD  GLU A 172     -21.738  -6.894   9.000  1.00 90.56           C  
ATOM   1199  OE1 GLU A 172     -21.651  -6.735  10.240  1.00 90.56           O  
ATOM   1200  OE2 GLU A 172     -22.453  -7.799   8.492  1.00 90.56           O1-
ATOM   1201  N   PHE A 173     -17.697  -4.428   6.075  1.00 92.69           N  
ATOM   1202  CA  PHE A 173     -16.417  -3.817   6.403  1.00 92.69           C  
ATOM   1203  C   PHE A 173     -16.532  -2.310   6.649  1.00 92.69           C  
ATOM   1204  O   PHE A 173     -17.424  -1.635   6.138  1.00 92.69           O  
ATOM   1205  CB  PHE A 173     -15.392  -4.136   5.300  1.00 92.69           C  
ATOM   1206  CG  PHE A 173     -15.668  -3.485   3.956  1.00 92.69           C  
ATOM   1207  CD1 PHE A 173     -16.366  -4.186   2.957  1.00 92.69           C  
ATOM   1208  CD2 PHE A 173     -15.251  -2.163   3.711  1.00 92.69           C  
ATOM   1209  CE1 PHE A 173     -16.652  -3.569   1.726  1.00 92.69           C  
ATOM   1210  CE2 PHE A 173     -15.529  -1.546   2.477  1.00 92.69           C  
ATOM   1211  CZ  PHE A 173     -16.233  -2.249   1.485  1.00 92.69           C  
ATOM   1212  N   ILE A 174     -15.571  -1.784   7.402  1.00 93.75           N  
ATOM   1213  CA  ILE A 174     -15.378  -0.363   7.689  1.00 93.75           C  
ATOM   1214  C   ILE A 174     -14.018   0.046   7.116  1.00 93.75           C  
ATOM   1215  O   ILE A 174     -13.048  -0.712   7.209  1.00 93.75           O  
ATOM   1216  CB  ILE A 174     -15.498  -0.090   9.209  1.00 93.75           C  
ATOM   1217  CG1 ILE A 174     -16.810  -0.688   9.779  1.00 93.75           C  
ATOM   1218  CG2 ILE A 174     -15.420   1.425   9.477  1.00 93.75           C  
ATOM   1219  CD1 ILE A 174     -17.017  -0.463  11.280  1.00 93.75           C  
ATOM   1220  N   VAL A 175     -13.937   1.229   6.502  1.00 95.12           N  
ATOM   1221  CA  VAL A 175     -12.676   1.803   6.008  1.00 95.12           C  
ATOM   1222  C   VAL A 175     -12.376   3.092   6.756  1.00 95.12           C  
ATOM   1223  O   VAL A 175     -13.193   4.009   6.761  1.00 95.12           O  
ATOM   1224  CB  VAL A 175     -12.676   2.042   4.486  1.00 95.12           C  
ATOM   1225  CG1 VAL A 175     -11.332   2.599   3.998  1.00 95.12           C  
ATOM   1226  CG2 VAL A 175     -12.907   0.730   3.732  1.00 95.12           C  
ATOM   1227  N   TYR A 176     -11.182   3.168   7.335  1.00 94.44           N  
ATOM   1228  CA  TYR A 176     -10.645   4.369   7.960  1.00 94.44           C  
ATOM   1229  C   TYR A 176      -9.528   4.934   7.083  1.00 94.44           C  
ATOM   1230  O   TYR A 176      -8.516   4.269   6.849  1.00 94.44           O  
ATOM   1231  CB  TYR A 176     -10.144   4.051   9.372  1.00 94.44           C  
ATOM   1232  CG  TYR A 176     -11.225   3.583  10.328  1.00 94.44           C  
ATOM   1233  CD1 TYR A 176     -11.915   4.524  11.116  1.00 94.44           C  
ATOM   1234  CD2 TYR A 176     -11.524   2.210  10.445  1.00 94.44           C  
ATOM   1235  CE1 TYR A 176     -12.894   4.094  12.031  1.00 94.44           C  
ATOM   1236  CE2 TYR A 176     -12.499   1.777  11.364  1.00 94.44           C  
ATOM   1237  CZ  TYR A 176     -13.180   2.721  12.164  1.00 94.44           C  
ATOM   1238  OH  TYR A 176     -14.109   2.311  13.065  1.00 94.44           O  
ATOM   1239  N   ASN A 177      -9.707   6.169   6.617  1.00 93.56           N  
ATOM   1240  CA  ASN A 177      -8.654   6.939   5.962  1.00 93.56           C  
ATOM   1241  C   ASN A 177      -7.882   7.706   7.043  1.00 93.56           C  
ATOM   1242  O   ASN A 177      -8.395   8.660   7.623  1.00 93.56           O  
ATOM   1243  CB  ASN A 177      -9.276   7.869   4.907  1.00 93.56           C  
ATOM   1244  CG  ASN A 177      -9.899   7.133   3.733  1.00 93.56           C  
ATOM   1245  ND2 ASN A 177     -10.836   7.754   3.057  1.00 93.56           N  
ATOM   1246  OD1 ASN A 177      -9.554   6.014   3.387  1.00 93.56           O  
ATOM   1247  N   VAL A 178      -6.662   7.263   7.327  1.00 89.56           N  
ATOM   1248  CA  VAL A 178      -5.756   7.845   8.319  1.00 89.56           C  
ATOM   1249  C   VAL A 178      -4.849   8.854   7.620  1.00 89.56           C  
ATOM   1250  O   VAL A 178      -4.008   8.497   6.793  1.00 89.56           O  
ATOM   1251  CB  VAL A 178      -4.983   6.727   9.039  1.00 89.56           C  
ATOM   1252  CG1 VAL A 178      -3.813   7.252   9.875  1.00 89.56           C  
ATOM   1253  CG2 VAL A 178      -5.932   5.945   9.954  1.00 89.56           C  
ATOM   1254  N   THR A 179      -5.070  10.129   7.938  1.00 84.88           N  
ATOM   1255  CA  THR A 179      -4.419  11.294   7.313  1.00 84.88           C  
ATOM   1256  C   THR A 179      -3.363  11.964   8.196  1.00 84.88           C  
ATOM   1257  O   THR A 179      -2.619  12.816   7.716  1.00 84.88           O  
ATOM   1258  CB  THR A 179      -5.478  12.336   6.927  1.00 84.88           C  
ATOM   1259  CG2 THR A 179      -6.399  11.837   5.813  1.00 84.88           C  
ATOM   1260  OG1 THR A 179      -6.294  12.615   8.046  1.00 84.88           O  
ATOM   1261  N   TYR A 180      -3.279  11.593   9.477  1.00 82.00           N  
ATOM   1262  CA  TYR A 180      -2.167  11.965  10.355  1.00 82.00           C  
ATOM   1263  C   TYR A 180      -0.958  11.042  10.133  1.00 82.00           C  
ATOM   1264  O   TYR A 180      -1.060   9.997   9.494  1.00 82.00           O  
ATOM   1265  CB  TYR A 180      -2.636  12.020  11.815  1.00 82.00           C  
ATOM   1266  CG  TYR A 180      -3.354  10.778  12.298  1.00 82.00           C  
ATOM   1267  CD1 TYR A 180      -4.762  10.754  12.320  1.00 82.00           C  
ATOM   1268  CD2 TYR A 180      -2.621   9.650  12.711  1.00 82.00           C  
ATOM   1269  CE1 TYR A 180      -5.441   9.607  12.767  1.00 82.00           C  
ATOM   1270  CE2 TYR A 180      -3.296   8.500  13.156  1.00 82.00           C  
ATOM   1271  CZ  TYR A 180      -4.707   8.479  13.190  1.00 82.00           C  
ATOM   1272  OH  TYR A 180      -5.380   7.392  13.637  1.00 82.00           O  
ATOM   1273  N   LYS A 181       0.213  11.465  10.623  1.00 77.69           N  
ATOM   1274  CA  LYS A 181       1.518  10.913  10.214  1.00 77.69           C  
ATOM   1275  C   LYS A 181       1.957   9.692  11.020  1.00 77.69           C  
ATOM   1276  O   LYS A 181       2.871   8.982  10.611  1.00 77.69           O  
ATOM   1277  CB  LYS A 181       2.577  12.027  10.259  1.00 77.69           C  
ATOM   1278  CG  LYS A 181       2.260  13.094   9.203  1.00 77.69           C  
ATOM   1279  CD  LYS A 181       3.256  14.256   9.196  1.00 77.69           C  
ATOM   1280  CE  LYS A 181       2.791  15.193   8.076  1.00 77.69           C  
ATOM   1281  NZ  LYS A 181       3.630  16.405   7.950  1.00 77.69           N1+
ATOM   1282  N   GLU A 182       1.347   9.459  12.175  1.00 86.31           N  
ATOM   1283  CA  GLU A 182       1.657   8.319  13.029  1.00 86.31           C  
ATOM   1284  C   GLU A 182       1.004   7.036  12.478  1.00 86.31           C  
ATOM   1285  O   GLU A 182      -0.201   7.042  12.225  1.00 86.31           O  
ATOM   1286  CB  GLU A 182       1.200   8.579  14.474  1.00 86.31           C  
ATOM   1287  CG  GLU A 182       1.859   9.800  15.141  1.00 86.31           C  
ATOM   1288  CD  GLU A 182       1.372  11.160  14.609  1.00 86.31           C  
ATOM   1289  OE1 GLU A 182       2.143  12.134  14.727  1.00 86.31           O  
ATOM   1290  OE2 GLU A 182       0.230  11.220  14.099  1.00 86.31           O1-
ATOM   1291  N   PRO A 183       1.743   5.916  12.343  1.00 92.38           N  
ATOM   1292  CA  PRO A 183       1.226   4.660  11.795  1.00 92.38           C  
ATOM   1293  C   PRO A 183       0.381   3.897  12.833  1.00 92.38           C  
ATOM   1294  O   PRO A 183       0.766   2.857  13.372  1.00 92.38           O  
ATOM   1295  CB  PRO A 183       2.471   3.914  11.310  1.00 92.38           C  
ATOM   1296  CG  PRO A 183       3.532   4.331  12.323  1.00 92.38           C  
ATOM   1297  CD  PRO A 183       3.175   5.794  12.586  1.00 92.38           C  
ATOM   1298  N   ARG A 184      -0.770   4.477  13.177  1.00 92.62           N  
ATOM   1299  CA  ARG A 184      -1.716   3.980  14.179  1.00 92.62           C  
ATOM   1300  C   ARG A 184      -3.153   4.358  13.828  1.00 92.62           C  
ATOM   1301  O   ARG A 184      -3.379   5.275  13.050  1.00 92.62           O  
ATOM   1302  CB  ARG A 184      -1.311   4.482  15.578  1.00 92.62           C  
ATOM   1303  CG  ARG A 184      -1.394   6.012  15.730  1.00 92.62           C  
ATOM   1304  CD  ARG A 184      -0.881   6.475  17.099  1.00 92.62           C  
ATOM   1305  NE  ARG A 184      -0.798   7.946  17.161  1.00 92.62           N  
ATOM   1306  CZ  ARG A 184      -0.489   8.686  18.211  1.00 92.62           C  
ATOM   1307  NH1 ARG A 184      -0.261   8.162  19.384  1.00 92.62           N1+
ATOM   1308  NH2 ARG A 184      -0.401   9.981  18.090  1.00 92.62           N  
ATOM   1309  N   LEU A 185      -4.117   3.677  14.437  1.00 93.75           N  
ATOM   1310  CA  LEU A 185      -5.538   4.010  14.410  1.00 93.75           C  
ATOM   1311  C   LEU A 185      -6.149   3.682  15.775  1.00 93.75           C  
ATOM   1312  O   LEU A 185      -6.212   2.510  16.147  1.00 93.75           O  
ATOM   1313  CB  LEU A 185      -6.217   3.240  13.260  1.00 93.75           C  
ATOM   1314  CG  LEU A 185      -7.751   3.371  13.215  1.00 93.75           C  
ATOM   1315  CD1 LEU A 185      -8.211   4.776  12.832  1.00 93.75           C  
ATOM   1316  CD2 LEU A 185      -8.318   2.377  12.205  1.00 93.75           C  
ATOM   1317  N   SER A 186      -6.618   4.698  16.501  1.00 91.88           N  
ATOM   1318  CA  SER A 186      -7.535   4.499  17.625  1.00 91.88           C  
ATOM   1319  C   SER A 186      -8.980   4.431  17.126  1.00 91.88           C  
ATOM   1320  O   SER A 186      -9.377   5.189  16.239  1.00 91.88           O  
ATOM   1321  CB  SER A 186      -7.368   5.565  18.715  1.00 91.88           C  
ATOM   1322  OG  SER A 186      -7.395   6.875  18.183  1.00 91.88           O  
ATOM   1323  N   PHE A 187      -9.768   3.509  17.677  1.00 91.19           N  
ATOM   1324  CA  PHE A 187     -11.211   3.434  17.450  1.00 91.19           C  
ATOM   1325  C   PHE A 187     -11.925   2.814  18.664  1.00 91.19           C  
ATOM   1326  O   PHE A 187     -11.389   1.886  19.279  1.00 91.19           O  
ATOM   1327  CB  PHE A 187     -11.520   2.672  16.147  1.00 91.19           C  
ATOM   1328  CG  PHE A 187     -11.067   1.222  16.094  1.00 91.19           C  
ATOM   1329  CD1 PHE A 187      -9.735   0.903  15.769  1.00 91.19           C  
ATOM   1330  CD2 PHE A 187     -11.983   0.186  16.353  1.00 91.19           C  
ATOM   1331  CE1 PHE A 187      -9.325  -0.438  15.680  1.00 91.19           C  
ATOM   1332  CE2 PHE A 187     -11.571  -1.155  16.267  1.00 91.19           C  
ATOM   1333  CZ  PHE A 187     -10.245  -1.471  15.921  1.00 91.19           C  
ATOM   1334  N   PRO A 188     -13.126   3.294  19.036  1.00 89.06           N  
ATOM   1335  CA  PRO A 188     -13.867   2.748  20.165  1.00 89.06           C  
ATOM   1336  C   PRO A 188     -14.445   1.363  19.846  1.00 89.06           C  
ATOM   1337  O   PRO A 188     -14.922   1.089  18.741  1.00 89.06           O  
ATOM   1338  CB  PRO A 188     -14.928   3.790  20.516  1.00 89.06           C  
ATOM   1339  CG  PRO A 188     -15.193   4.469  19.176  1.00 89.06           C  
ATOM   1340  CD  PRO A 188     -13.823   4.452  18.495  1.00 89.06           C  
ATOM   1341  N   ILE A 189     -14.416   0.481  20.845  1.00 85.94           N  
ATOM   1342  CA  ILE A 189     -14.715  -0.955  20.694  1.00 85.94           C  
ATOM   1343  C   ILE A 189     -16.176  -1.198  20.266  1.00 85.94           C  
ATOM   1344  O   ILE A 189     -16.479  -2.148  19.542  1.00 85.94           O  
ATOM   1345  CB  ILE A 189     -14.373  -1.681  22.020  1.00 85.94           C  
ATOM   1346  CG1 ILE A 189     -12.889  -1.483  22.408  1.00 85.94           C  
ATOM   1347  CG2 ILE A 189     -14.663  -3.186  21.901  1.00 85.94           C  
ATOM   1348  CD1 ILE A 189     -12.542  -1.930  23.836  1.00 85.94           C  
ATOM   1349  N   ASN A 190     -17.080  -0.305  20.676  1.00 83.88           N  
ATOM   1350  CA  ASN A 190     -18.525  -0.395  20.454  1.00 83.88           C  
ATOM   1351  C   ASN A 190     -18.981  -0.193  18.993  1.00 83.88           C  
ATOM   1352  O   ASN A 190     -20.140  -0.478  18.692  1.00 83.88           O  
ATOM   1353  CB  ASN A 190     -19.230   0.576  21.423  1.00 83.88           C  
ATOM   1354  CG  ASN A 190     -18.946   2.050  21.156  1.00 83.88           C  
ATOM   1355  ND2 ASN A 190     -19.490   2.936  21.954  1.00 83.88           N  
ATOM   1356  OD1 ASN A 190     -18.222   2.434  20.255  1.00 83.88           O  
ATOM   1357  N   ILE A 191     -18.100   0.254  18.088  1.00 88.00           N  
ATOM   1358  CA  ILE A 191     -18.379   0.323  16.640  1.00 88.00           C  
ATOM   1359  C   ILE A 191     -18.504  -1.085  16.032  1.00 88.00           C  
ATOM   1360  O   ILE A 191     -19.226  -1.285  15.056  1.00 88.00           O  
ATOM   1361  CB  ILE A 191     -17.280   1.163  15.938  1.00 88.00           C  
ATOM   1362  CG1 ILE A 191     -17.423   2.647  16.344  1.00 88.00           C  
ATOM   1363  CG2 ILE A 191     -17.332   1.028  14.403  1.00 88.00           C  
ATOM   1364  CD1 ILE A 191     -16.300   3.555  15.821  1.00 88.00           C  
ATOM   1365  N   LEU A 192     -17.803  -2.069  16.601  1.00 89.06           N  
ATOM   1366  CA  LEU A 192     -17.790  -3.451  16.128  1.00 89.06           C  
ATOM   1367  C   LEU A 192     -18.736  -4.317  16.971  1.00 89.06           C  
ATOM   1368  O   LEU A 192     -18.943  -4.066  18.156  1.00 89.06           O  
ATOM   1369  CB  LEU A 192     -16.337  -3.958  16.127  1.00 89.06           C  
ATOM   1370  CG  LEU A 192     -15.358  -3.144  15.258  1.00 89.06           C  
ATOM   1371  CD1 LEU A 192     -13.986  -3.809  15.308  1.00 89.06           C  
ATOM   1372  CD2 LEU A 192     -15.767  -3.046  13.789  1.00 89.06           C  
ATOM   1373  N   MET A 193     -19.302  -5.380  16.394  1.00 86.69           N  
ATOM   1374  CA  MET A 193     -20.232  -6.260  17.114  1.00 86.69           C  
ATOM   1375  C   MET A 193     -19.493  -7.138  18.134  1.00 86.69           C  
ATOM   1376  O   MET A 193     -18.511  -7.797  17.792  1.00 86.69           O  
ATOM   1377  CB  MET A 193     -21.037  -7.136  16.142  1.00 86.69           C  
ATOM   1378  CG  MET A 193     -21.907  -6.315  15.185  1.00 86.69           C  
ATOM   1379  SD  MET A 193     -23.105  -7.320  14.269  1.00 86.69           S  
ATOM   1380  CE  MET A 193     -23.693  -6.083  13.081  1.00 86.69           C  
ATOM   1381  N   SER A 194     -19.977  -7.181  19.381  1.00 88.62           N  
ATOM   1382  CA  SER A 194     -19.453  -8.094  20.410  1.00 88.62           C  
ATOM   1383  C   SER A 194     -19.825  -9.544  20.082  1.00 88.62           C  
ATOM   1384  O   SER A 194     -20.967  -9.828  19.724  1.00 88.62           O  
ATOM   1385  CB  SER A 194     -19.980  -7.722  21.805  1.00 88.62           C  
ATOM   1386  OG  SER A 194     -19.211  -8.333  22.832  1.00 88.62           O  
ATOM   1387  N   GLY A 195     -18.879 -10.467  20.252  1.00 89.12           N  
ATOM   1388  CA  GLY A 195     -19.050 -11.902  20.018  1.00 89.12           C  
ATOM   1389  C   GLY A 195     -18.644 -12.397  18.625  1.00 89.12           C  
ATOM   1390  O   GLY A 195     -19.039 -13.502  18.258  1.00 89.12           O  
ATOM   1391  N   VAL A 196     -17.891 -11.614  17.841  1.00 92.31           N  
ATOM   1392  CA  VAL A 196     -17.550 -11.945  16.442  1.00 92.31           C  
ATOM   1393  C   VAL A 196     -16.061 -11.734  16.149  1.00 92.31           C  
ATOM   1394  O   VAL A 196     -15.410 -10.889  16.765  1.00 92.31           O  
ATOM   1395  CB  VAL A 196     -18.427 -11.169  15.430  1.00 92.31           C  
ATOM   1396  CG1 VAL A 196     -18.403 -11.872  14.065  1.00 92.31           C  
ATOM   1397  CG2 VAL A 196     -19.903 -11.066  15.849  1.00 92.31           C  
ATOM   1398  N   TYR A 197     -15.515 -12.506  15.206  1.00 94.19           N  
ATOM   1399  CA  TYR A 197     -14.152 -12.333  14.704  1.00 94.19           C  
ATOM   1400  C   TYR A 197     -14.074 -11.234  13.637  1.00 94.19           C  
ATOM   1401  O   TYR A 197     -14.893 -11.177  12.716  1.00 94.19           O  
ATOM   1402  CB  TYR A 197     -13.592 -13.660  14.179  1.00 94.19           C  
ATOM   1403  CG  TYR A 197     -13.214 -14.635  15.278  1.00 94.19           C  
ATOM   1404  CD1 TYR A 197     -11.905 -14.625  15.797  1.00 94.19           C  
ATOM   1405  CD2 TYR A 197     -14.165 -15.542  15.785  1.00 94.19           C  
ATOM   1406  CE1 TYR A 197     -11.540 -15.526  16.815  1.00 94.19           C  
ATOM   1407  CE2 TYR A 197     -13.809 -16.434  16.815  1.00 94.19           C  
ATOM   1408  CZ  TYR A 197     -12.497 -16.428  17.331  1.00 94.19           C  
ATOM   1409  OH  TYR A 197     -12.156 -17.290  18.324  1.00 94.19           O  
ATOM   1410  N   TYR A 198     -13.055 -10.389  13.760  1.00 94.50           N  
ATOM   1411  CA  TYR A 198     -12.746  -9.302  12.840  1.00 94.50           C  
ATOM   1412  C   TYR A 198     -11.323  -9.428  12.313  1.00 94.50           C  
ATOM   1413  O   TYR A 198     -10.432  -9.931  13.001  1.00 94.50           O  
ATOM   1414  CB  TYR A 198     -12.955  -7.949  13.527  1.00 94.50           C  
ATOM   1415  CG  TYR A 198     -14.414  -7.565  13.632  1.00 94.50           C  
ATOM   1416  CD1 TYR A 198     -15.028  -6.891  12.561  1.00 94.50           C  
ATOM   1417  CD2 TYR A 198     -15.165  -7.926  14.767  1.00 94.50           C  
ATOM   1418  CE1 TYR A 198     -16.394  -6.561  12.624  1.00 94.50           C  
ATOM   1419  CE2 TYR A 198     -16.533  -7.596  14.835  1.00 94.50           C  
ATOM   1420  CZ  TYR A 198     -17.146  -6.910  13.765  1.00 94.50           C  
ATOM   1421  OH  TYR A 198     -18.467  -6.595  13.819  1.00 94.50           O  
ATOM   1422  N   THR A 199     -11.139  -8.927  11.097  1.00 95.75           N  
ATOM   1423  CA  THR A 199      -9.893  -9.010  10.345  1.00 95.75           C  
ATOM   1424  C   THR A 199      -9.537  -7.629   9.811  1.00 95.75           C  
ATOM   1425  O   THR A 199     -10.345  -7.002   9.125  1.00 95.75           O  
ATOM   1426  CB  THR A 199     -10.015 -10.069   9.241  1.00 95.75           C  
ATOM   1427  CG2 THR A 199      -8.741 -10.222   8.413  1.00 95.75           C  
ATOM   1428  OG1 THR A 199     -10.245 -11.291   9.893  1.00 95.75           O  
ATOM   1429  N   ALA A 200      -8.339  -7.137  10.135  1.00 95.75           N  
ATOM   1430  CA  ALA A 200      -7.846  -5.835   9.688  1.00 95.75           C  
ATOM   1431  C   ALA A 200      -6.629  -5.965   8.780  1.00 95.75           C  
ATOM   1432  O   ALA A 200      -5.772  -6.823   8.981  1.00 95.75           O  
ATOM   1433  CB  ALA A 200      -7.530  -4.903  10.863  1.00 95.75           C  
ATOM   1434  N   ARG A 201      -6.540  -5.043   7.824  1.00 96.31           N  
ATOM   1435  CA  ARG A 201      -5.407  -4.847   6.914  1.00 96.31           C  
ATOM   1436  C   ARG A 201      -5.247  -3.366   6.603  1.00 96.31           C  
ATOM   1437  O   ARG A 201      -6.235  -2.634   6.538  1.00 96.31           O  
ATOM   1438  CB  ARG A 201      -5.597  -5.684   5.640  1.00 96.31           C  
ATOM   1439  CG  ARG A 201      -6.955  -5.437   4.966  1.00 96.31           C  
ATOM   1440  CD  ARG A 201      -7.149  -6.307   3.730  1.00 96.31           C  
ATOM   1441  NE  ARG A 201      -8.527  -6.157   3.241  1.00 96.31           N  
ATOM   1442  CZ  ARG A 201      -9.041  -6.678   2.149  1.00 96.31           C  
ATOM   1443  NH1 ARG A 201      -8.320  -7.350   1.293  1.00 96.31           N1+
ATOM   1444  NH2 ARG A 201     -10.314  -6.526   1.931  1.00 96.31           N  
ATOM   1445  N   VAL A 202      -4.014  -2.932   6.380  1.00 96.62           N  
ATOM   1446  CA  VAL A 202      -3.673  -1.543   6.055  1.00 96.62           C  
ATOM   1447  C   VAL A 202      -2.941  -1.474   4.718  1.00 96.62           C  
ATOM   1448  O   VAL A 202      -2.220  -2.393   4.344  1.00 96.62           O  
ATOM   1449  CB  VAL A 202      -2.908  -0.882   7.222  1.00 96.62           C  
ATOM   1450  CG1 VAL A 202      -1.565  -1.555   7.518  1.00 96.62           C  
ATOM   1451  CG2 VAL A 202      -2.683   0.616   6.990  1.00 96.62           C  
ATOM   1452  N   ARG A 203      -3.132  -0.390   3.973  1.00 96.19           N  
ATOM   1453  CA  ARG A 203      -2.318  -0.027   2.804  1.00 96.19           C  
ATOM   1454  C   ARG A 203      -2.011   1.463   2.843  1.00 96.19           C  
ATOM   1455  O   ARG A 203      -2.751   2.214   3.473  1.00 96.19           O  
ATOM   1456  CB  ARG A 203      -3.012  -0.454   1.503  1.00 96.19           C  
ATOM   1457  CG  ARG A 203      -4.344   0.261   1.261  1.00 96.19           C  
ATOM   1458  CD  ARG A 203      -4.916  -0.200  -0.076  1.00 96.19           C  
ATOM   1459  NE  ARG A 203      -6.182   0.487  -0.375  1.00 96.19           N  
ATOM   1460  CZ  ARG A 203      -6.866   0.385  -1.495  1.00 96.19           C  
ATOM   1461  NH1 ARG A 203      -6.437  -0.334  -2.496  1.00 96.19           N1+
ATOM   1462  NH2 ARG A 203      -8.005   1.003  -1.624  1.00 96.19           N  
ATOM   1463  N   VAL A 204      -0.958   1.900   2.167  1.00 95.38           N  
ATOM   1464  CA  VAL A 204      -0.496   3.296   2.193  1.00 95.38           C  
ATOM   1465  C   VAL A 204      -0.388   3.896   0.796  1.00 95.38           C  
ATOM   1466  O   VAL A 204      -0.303   3.179  -0.201  1.00 95.38           O  
ATOM   1467  CB  VAL A 204       0.831   3.446   2.960  1.00 95.38           C  
ATOM   1468  CG1 VAL A 204       0.633   3.220   4.456  1.00 95.38           C  
ATOM   1469  CG2 VAL A 204       1.917   2.500   2.450  1.00 95.38           C  
ATOM   1470  N   ARG A 205      -0.401   5.225   0.714  1.00 94.38           N  
ATOM   1471  CA  ARG A 205      -0.164   5.995  -0.512  1.00 94.38           C  
ATOM   1472  C   ARG A 205       0.566   7.287  -0.160  1.00 94.38           C  
ATOM   1473  O   ARG A 205       0.317   7.852   0.897  1.00 94.38           O  
ATOM   1474  CB  ARG A 205      -1.512   6.275  -1.193  1.00 94.38           C  
ATOM   1475  CG  ARG A 205      -1.369   6.830  -2.613  1.00 94.38           C  
ATOM   1476  CD  ARG A 205      -2.742   7.157  -3.198  1.00 94.38           C  
ATOM   1477  NE  ARG A 205      -2.612   7.665  -4.575  1.00 94.38           N  
ATOM   1478  CZ  ARG A 205      -3.248   8.678  -5.131  1.00 94.38           C  
ATOM   1479  NH1 ARG A 205      -4.139   9.390  -4.499  1.00 94.38           N1+
ATOM   1480  NH2 ARG A 205      -2.978   8.981  -6.365  1.00 94.38           N  
ATOM   1481  N   SER A 206       1.439   7.752  -1.047  1.00 92.94           N  
ATOM   1482  CA  SER A 206       2.011   9.102  -0.971  1.00 92.94           C  
ATOM   1483  C   SER A 206       0.915  10.167  -1.115  1.00 92.94           C  
ATOM   1484  O   SER A 206      -0.046   9.964  -1.865  1.00 92.94           O  
ATOM   1485  CB  SER A 206       3.049   9.238  -2.084  1.00 92.94           C  
ATOM   1486  OG  SER A 206       3.662  10.501  -2.107  1.00 92.94           O  
ATOM   1487  N   GLN A 207       1.041  11.285  -0.399  1.00 89.88           N  
ATOM   1488  CA  GLN A 207       0.151  12.438  -0.537  1.00 89.88           C  
ATOM   1489  C   GLN A 207       0.708  13.473  -1.529  1.00 89.88           C  
ATOM   1490  O   GLN A 207      -0.073  14.060  -2.278  1.00 89.88           O  
ATOM   1491  CB  GLN A 207      -0.129  13.026   0.857  1.00 89.88           C  
ATOM   1492  CG  GLN A 207      -1.191  14.135   0.817  1.00 89.88           C  
ATOM   1493  CD  GLN A 207      -1.558  14.696   2.190  1.00 89.88           C  
ATOM   1494  NE2 GLN A 207      -2.490  15.622   2.247  1.00 89.88           N  
ATOM   1495  OE1 GLN A 207      -1.047  14.334   3.235  1.00 89.88           O  
ATOM   1496  N   ILE A 208       2.030  13.679  -1.556  1.00 88.62           N  
ATOM   1497  CA  ILE A 208       2.714  14.663  -2.414  1.00 88.62           C  
ATOM   1498  C   ILE A 208       3.161  14.076  -3.764  1.00 88.62           C  
ATOM   1499  O   ILE A 208       3.095  14.776  -4.774  1.00 88.62           O  
ATOM   1500  CB  ILE A 208       3.897  15.289  -1.629  1.00 88.62           C  
ATOM   1501  CG1 ILE A 208       3.366  16.195  -0.490  1.00 88.62           C  
ATOM   1502  CG2 ILE A 208       4.842  16.110  -2.531  1.00 88.62           C  
ATOM   1503  CD1 ILE A 208       4.424  16.553   0.565  1.00 88.62           C  
ATOM   1504  N   LEU A 209       3.639  12.828  -3.813  1.00 90.31           N  
ATOM   1505  CA  LEU A 209       4.135  12.209  -5.048  1.00 90.31           C  
ATOM   1506  C   LEU A 209       3.018  11.490  -5.809  1.00 90.31           C  
ATOM   1507  O   LEU A 209       2.135  10.849  -5.230  1.00 90.31           O  
ATOM   1508  CB  LEU A 209       5.330  11.269  -4.790  1.00 90.31           C  
ATOM   1509  CG  LEU A 209       6.519  11.894  -4.038  1.00 90.31           C  
ATOM   1510  CD1 LEU A 209       7.622  10.848  -3.869  1.00 90.31           C  
ATOM   1511  CD2 LEU A 209       7.117  13.081  -4.798  1.00 90.31           C  
ATOM   1512  N   THR A 210       3.085  11.550  -7.138  1.00 89.69           N  
ATOM   1513  CA  THR A 210       2.114  10.872  -7.998  1.00 89.69           C  
ATOM   1514  C   THR A 210       2.345   9.366  -7.938  1.00 89.69           C  
ATOM   1515  O   THR A 210       3.465   8.871  -8.079  1.00 89.69           O  
ATOM   1516  CB  THR A 210       2.153  11.404  -9.433  1.00 89.69           C  
ATOM   1517  CG2 THR A 210       1.067  10.793 -10.320  1.00 89.69           C  
ATOM   1518  OG1 THR A 210       1.886  12.786  -9.409  1.00 89.69           O  
ATOM   1519  N   GLY A 211       1.274   8.615  -7.685  1.00 88.44           N  
ATOM   1520  CA  GLY A 211       1.408   7.193  -7.418  1.00 88.44           C  
ATOM   1521  C   GLY A 211       0.117   6.455  -7.093  1.00 88.44           C  
ATOM   1522  O   GLY A 211      -0.960   7.038  -6.911  1.00 88.44           O  
ATOM   1523  N   THR A 212       0.260   5.138  -7.002  1.00 94.31           N  
ATOM   1524  CA  THR A 212      -0.789   4.176  -6.642  1.00 94.31           C  
ATOM   1525  C   THR A 212      -0.732   3.833  -5.152  1.00 94.31           C  
ATOM   1526  O   THR A 212       0.223   4.173  -4.454  1.00 94.31           O  
ATOM   1527  CB  THR A 212      -0.702   2.901  -7.501  1.00 94.31           C  
ATOM   1528  CG2 THR A 212      -0.881   3.185  -8.992  1.00 94.31           C  
ATOM   1529  OG1 THR A 212       0.532   2.250  -7.341  1.00 94.31           O  
ATOM   1530  N   TRP A 213      -1.774   3.172  -4.646  1.00 95.81           N  
ATOM   1531  CA  TRP A 213      -1.715   2.547  -3.324  1.00 95.81           C  
ATOM   1532  C   TRP A 213      -0.691   1.404  -3.310  1.00 95.81           C  
ATOM   1533  O   TRP A 213      -0.504   0.721  -4.319  1.00 95.81           O  
ATOM   1534  CB  TRP A 213      -3.104   2.028  -2.928  1.00 95.81           C  
ATOM   1535  CG  TRP A 213      -4.126   3.090  -2.652  1.00 95.81           C  
ATOM   1536  CD1 TRP A 213      -4.992   3.623  -3.544  1.00 95.81           C  
ATOM   1537  CD2 TRP A 213      -4.353   3.804  -1.399  1.00 95.81           C  
ATOM   1538  CE2 TRP A 213      -5.341   4.809  -1.622  1.00 95.81           C  
ATOM   1539  CE3 TRP A 213      -3.784   3.736  -0.110  1.00 95.81           C  
ATOM   1540  NE1 TRP A 213      -5.722   4.629  -2.936  1.00 95.81           N  
ATOM   1541  CZ2 TRP A 213      -5.719   5.723  -0.628  1.00 95.81           C  
ATOM   1542  CZ3 TRP A 213      -4.154   4.647   0.897  1.00 95.81           C  
ATOM   1543  CH2 TRP A 213      -5.112   5.643   0.639  1.00 95.81           C  
ATOM   1544  N   SER A 214      -0.090   1.155  -2.148  1.00 96.50           N  
ATOM   1545  CA  SER A 214       0.621  -0.090  -1.866  1.00 96.50           C  
ATOM   1546  C   SER A 214      -0.310  -1.299  -2.006  1.00 96.50           C  
ATOM   1547  O   SER A 214      -1.542  -1.176  -1.990  1.00 96.50           O  
ATOM   1548  CB  SER A 214       1.229  -0.055  -0.453  1.00 96.50           C  
ATOM   1549  OG  SER A 214       0.252  -0.212   0.565  1.00 96.50           O  
ATOM   1550  N   GLU A 215       0.282  -2.493  -2.029  1.00 96.19           N  
ATOM   1551  CA  GLU A 215      -0.473  -3.699  -1.685  1.00 96.19           C  
ATOM   1552  C   GLU A 215      -1.016  -3.617  -0.249  1.00 96.19           C  
ATOM   1553  O   GLU A 215      -0.572  -2.798   0.566  1.00 96.19           O  
ATOM   1554  CB  GLU A 215       0.385  -4.964  -1.882  1.00 96.19           C  
ATOM   1555  CG  GLU A 215       0.820  -5.190  -3.338  1.00 96.19           C  
ATOM   1556  CD  GLU A 215      -0.353  -5.159  -4.328  1.00 96.19           C  
ATOM   1557  OE1 GLU A 215      -0.124  -4.657  -5.455  1.00 96.19           O  
ATOM   1558  OE2 GLU A 215      -1.471  -5.574  -3.952  1.00 96.19           O1-
ATOM   1559  N   TRP A 216      -1.997  -4.461   0.063  1.00 96.44           N  
ATOM   1560  CA  TRP A 216      -2.472  -4.627   1.435  1.00 96.44           C  
ATOM   1561  C   TRP A 216      -1.418  -5.331   2.296  1.00 96.44           C  
ATOM   1562  O   TRP A 216      -0.754  -6.263   1.843  1.00 96.44           O  
ATOM   1563  CB  TRP A 216      -3.795  -5.399   1.449  1.00 96.44           C  
ATOM   1564  CG  TRP A 216      -4.972  -4.675   0.864  1.00 96.44           C  
ATOM   1565  CD1 TRP A 216      -5.499  -4.882  -0.364  1.00 96.44           C  
ATOM   1566  CD2 TRP A 216      -5.777  -3.617   1.470  1.00 96.44           C  
ATOM   1567  CE2 TRP A 216      -6.812  -3.254   0.557  1.00 96.44           C  
ATOM   1568  CE3 TRP A 216      -5.733  -2.926   2.699  1.00 96.44           C  
ATOM   1569  NE1 TRP A 216      -6.591  -4.054  -0.546  1.00 96.44           N  
ATOM   1570  CZ2 TRP A 216      -7.760  -2.261   0.851  1.00 96.44           C  
ATOM   1571  CZ3 TRP A 216      -6.678  -1.928   3.006  1.00 96.44           C  
ATOM   1572  CH2 TRP A 216      -7.684  -1.589   2.084  1.00 96.44           C  
ATOM   1573  N   SER A 217      -1.314  -4.912   3.556  1.00 96.94           N  
ATOM   1574  CA  SER A 217      -0.531  -5.593   4.583  1.00 96.94           C  
ATOM   1575  C   SER A 217      -0.980  -7.051   4.760  1.00 96.94           C  
ATOM   1576  O   SER A 217      -2.142  -7.388   4.483  1.00 96.94           O  
ATOM   1577  CB  SER A 217      -0.667  -4.855   5.928  1.00 96.94           C  
ATOM   1578  OG  SER A 217      -1.950  -5.034   6.514  1.00 96.94           O  
ATOM   1579  N   PRO A 218      -0.127  -7.904   5.358  1.00 95.44           N  
ATOM   1580  CA  PRO A 218      -0.605  -9.070   6.090  1.00 95.44           C  
ATOM   1581  C   PRO A 218      -1.776  -8.672   6.999  1.00 95.44           C  
ATOM   1582  O   PRO A 218      -1.762  -7.603   7.619  1.00 95.44           O  
ATOM   1583  CB  PRO A 218       0.598  -9.583   6.889  1.00 95.44           C  
ATOM   1584  CG  PRO A 218       1.795  -9.068   6.089  1.00 95.44           C  
ATOM   1585  CD  PRO A 218       1.299  -7.719   5.573  1.00 95.44           C  
ATOM   1586  N   SER A 219      -2.821  -9.495   7.019  1.00 94.75           N  
ATOM   1587  CA  SER A 219      -4.035  -9.212   7.788  1.00 94.75           C  
ATOM   1588  C   SER A 219      -3.934  -9.819   9.186  1.00 94.75           C  
ATOM   1589  O   SER A 219      -3.436 -10.936   9.322  1.00 94.75           O  
ATOM   1590  CB  SER A 219      -5.274  -9.729   7.053  1.00 94.75           C  
ATOM   1591  OG  SER A 219      -5.284  -9.245   5.720  1.00 94.75           O  
ATOM   1592  N   ILE A 220      -4.429  -9.120  10.210  1.00 95.00           N  
ATOM   1593  CA  ILE A 220      -4.564  -9.683  11.563  1.00 95.00           C  
ATOM   1594  C   ILE A 220      -6.010 -10.024  11.876  1.00 95.00           C  
ATOM   1595  O   ILE A 220      -6.907  -9.241  11.573  1.00 95.00           O  
ATOM   1596  CB  ILE A 220      -3.949  -8.806  12.670  1.00 95.00           C  
ATOM   1597  CG1 ILE A 220      -4.610  -7.418  12.835  1.00 95.00           C  
ATOM   1598  CG2 ILE A 220      -2.436  -8.713  12.442  1.00 95.00           C  
ATOM   1599  CD1 ILE A 220      -4.112  -6.667  14.075  1.00 95.00           C  
ATOM   1600  N   THR A 221      -6.211 -11.172  12.519  1.00 95.00           N  
ATOM   1601  CA  THR A 221      -7.501 -11.655  13.012  1.00 95.00           C  
ATOM   1602  C   THR A 221      -7.572 -11.491  14.529  1.00 95.00           C  
ATOM   1603  O   THR A 221      -6.604 -11.760  15.242  1.00 95.00           O  
ATOM   1604  CB  THR A 221      -7.722 -13.131  12.635  1.00 95.00           C  
ATOM   1605  CG2 THR A 221      -7.684 -13.393  11.131  1.00 95.00           C  
ATOM   1606  OG1 THR A 221      -6.706 -13.953  13.163  1.00 95.00           O  
ATOM   1607  N   TRP A 222      -8.719 -11.070  15.059  1.00 93.56           N  
ATOM   1608  CA  TRP A 222      -8.973 -11.075  16.501  1.00 93.56           C  
ATOM   1609  C   TRP A 222     -10.453 -11.305  16.807  1.00 93.56           C  
ATOM   1610  O   TRP A 222     -11.321 -11.156  15.949  1.00 93.56           O  
ATOM   1611  CB  TRP A 222      -8.476  -9.775  17.145  1.00 93.56           C  
ATOM   1612  CG  TRP A 222      -9.338  -8.589  16.879  1.00 93.56           C  
ATOM   1613  CD1 TRP A 222     -10.283  -8.106  17.712  1.00 93.56           C  
ATOM   1614  CD2 TRP A 222      -9.347  -7.716  15.712  1.00 93.56           C  
ATOM   1615  CE2 TRP A 222     -10.323  -6.698  15.915  1.00 93.56           C  
ATOM   1616  CE3 TRP A 222      -8.597  -7.657  14.523  1.00 93.56           C  
ATOM   1617  NE1 TRP A 222     -10.874  -7.005  17.137  1.00 93.56           N  
ATOM   1618  CZ2 TRP A 222     -10.536  -5.658  15.001  1.00 93.56           C  
ATOM   1619  CZ3 TRP A 222      -8.806  -6.627  13.595  1.00 93.56           C  
ATOM   1620  CH2 TRP A 222      -9.763  -5.622  13.830  1.00 93.56           C  
ATOM   1621  N   TYR A 223     -10.747 -11.675  18.052  1.00 92.00           N  
ATOM   1622  CA  TYR A 223     -12.111 -11.840  18.544  1.00 92.00           C  
ATOM   1623  C   TYR A 223     -12.565 -10.567  19.256  1.00 92.00           C  
ATOM   1624  O   TYR A 223     -11.933 -10.153  20.230  1.00 92.00           O  
ATOM   1625  CB  TYR A 223     -12.146 -13.053  19.478  1.00 92.00           C  
ATOM   1626  CG  TYR A 223     -13.519 -13.395  20.014  1.00 92.00           C  
ATOM   1627  CD1 TYR A 223     -13.757 -13.365  21.401  1.00 92.00           C  
ATOM   1628  CD2 TYR A 223     -14.545 -13.782  19.130  1.00 92.00           C  
ATOM   1629  CE1 TYR A 223     -15.011 -13.752  21.909  1.00 92.00           C  
ATOM   1630  CE2 TYR A 223     -15.806 -14.153  19.633  1.00 92.00           C  
ATOM   1631  CZ  TYR A 223     -16.037 -14.144  21.024  1.00 92.00           C  
ATOM   1632  OH  TYR A 223     -17.240 -14.529  21.525  1.00 92.00           O  
ATOM   1633  N   ASN A 224     -13.659  -9.948  18.806  1.00 90.38           N  
ATOM   1634  CA  ASN A 224     -14.259  -8.844  19.541  1.00 90.38           C  
ATOM   1635  C   ASN A 224     -15.135  -9.369  20.673  1.00 90.38           C  
ATOM   1636  O   ASN A 224     -16.157 -10.011  20.433  1.00 90.38           O  
ATOM   1637  CB  ASN A 224     -15.039  -7.898  18.611  1.00 90.38           C  
ATOM   1638  CG  ASN A 224     -15.576  -6.684  19.362  1.00 90.38           C  
ATOM   1639  ND2 ASN A 224     -16.502  -5.963  18.790  1.00 90.38           N  
ATOM   1640  OD1 ASN A 224     -15.173  -6.376  20.470  1.00 90.38           O  
TER   
HETATM 1641  O   UNK     0      24.423   8.169 -10.883  0.00  0.00           O  
HETATM 1642  C   UNK     0      24.751   8.061  -9.456  0.00  0.00           C  
HETATM 1643  C   UNK     0      23.736   7.020  -8.831  0.00  0.00           C  
HETATM 1644  C   UNK     0      24.338   9.444  -8.820  0.00  0.00           C  
HETATM 1645  C   UNK     0      23.584   9.044  -7.534  0.00  0.00           C  
HETATM 1646  C   UNK     0      22.742   7.842  -7.987  0.00  0.00           C  
HETATM 1647  C   UNK     0      23.193   6.393 -10.061  0.00  0.00           C  
HETATM 1648  C   UNK     0      23.614   7.103 -11.173  0.00  0.00           C  
HETATM 1649  C   UNK     0      22.357   5.296 -10.200  0.00  0.00           C  
HETATM 1650  C   UNK     0      23.221   6.760 -12.453  0.00  0.00           C  
HETATM 1651  C   UNK     0      21.954   4.925 -11.485  0.00  0.00           C  
HETATM 1652  C   UNK     0      22.384   5.654 -12.606  0.00  0.00           C  
HETATM 1653  C   UNK     0      26.233   7.684  -9.297  0.00  0.00           C  
HETATM 1654  C   UNK     0      26.809   7.641  -8.027  0.00  0.00           C  
HETATM 1655  C   UNK     0      28.153   7.299  -7.881  0.00  0.00           C  
HETATM 1656  C   UNK     0      28.922   6.998  -9.005  0.00  0.00           C  
HETATM 1657  C   UNK     0      28.346   7.041 -10.276  0.00  0.00           C  
HETATM 1658  C   UNK     0      27.002   7.384 -10.421  0.00  0.00           C  
HETATM 1659  O   UNK     0      30.233   6.665  -8.865  0.00  0.00           O  
HETATM 1660  C   UNK     0      30.888   6.110 -10.006  0.00  0.00           C  
HETATM 1661  O   UNK     0      24.373   6.046  -8.019  0.00  0.00           O  
HETATM 1662  H   UNK     0      24.693   6.486  -7.213  0.00  0.00           H  
HETATM 1663  C   UNK     0      25.440  10.484  -8.713  0.00  0.00           C  
HETATM 1664  C   UNK     0      26.160  10.847  -9.847  0.00  0.00           C  
HETATM 1665  C   UNK     0      27.172  11.803  -9.749  0.00  0.00           C  
HETATM 1666  C   UNK     0      27.457  12.392  -8.517  0.00  0.00           C  
HETATM 1667  C   UNK     0      26.732  12.025  -7.384  0.00  0.00           C  
HETATM 1668  C   UNK     0      25.721  11.069  -7.482  0.00  0.00           C  
HETATM 1669  O   UNK     0      21.646   8.281  -8.788  0.00  0.00           O  
HETATM 1670  H   UNK     0      22.006   8.605  -9.630  0.00  0.00           H  
HETATM 1671  C   UNK     0      22.732  10.151  -6.989  0.00  0.00           C  
HETATM 1672  O   UNK     0      22.214  10.952  -7.771  0.00  0.00           O  
HETATM 1673  N   UNK     0      22.583  10.201  -5.602  0.00  0.00           N  
HETATM 1674  C   UNK     0      21.382  10.729  -4.966  0.00  0.00           C  
HETATM 1675  C   UNK     0      23.618   9.727  -4.688  0.00  0.00           C  
HETATM 1676  O   UNK     0      21.960   4.550  -9.139  0.00  0.00           O  
HETATM 1677  C   UNK     0      22.497   3.231  -9.032  0.00  0.00           C  
HETATM 1678  O   UNK     0      21.986   5.273 -13.851  0.00  0.00           O  
HETATM 1679  C   UNK     0      21.100   4.158 -13.937  0.00  0.00           C  
CONECT 1641 1642 1648
CONECT 1642 1641 1643 1644 1653
CONECT 1643 1642 1646 1647 1661
CONECT 1644 1642 1645 1663
CONECT 1645 1644 1646 1671
CONECT 1646 1643 1645 1669
CONECT 1647 1643 1648 1649
CONECT 1648 1641 1647 1650
CONECT 1649 1647 1651 1676
CONECT 1650 1648 1652
CONECT 1651 1649 1652
CONECT 1652 1650 1651 1678
CONECT 1653 1642 1654 1658
CONECT 1654 1653 1655
CONECT 1655 1654 1656
CONECT 1656 1655 1657 1659
CONECT 1657 1656 1658
CONECT 1658 1653 1657
CONECT 1659 1656 1660
CONECT 1660 1659
CONECT 1661 1643 1662
CONECT 1662 1661
CONECT 1663 1644 1664 1668
CONECT 1664 1663 1665
CONECT 1665 1664 1666
CONECT 1666 1665 1667
CONECT 1667 1666 1668
CONECT 1668 1663 1667
CONECT 1669 1646 1670
CONECT 1670 1669
CONECT 1671 1645 1672 1673
CONECT 1672 1671
CONECT 1673 1671 1674 1675
CONECT 1674 1673
CONECT 1675 1673
CONECT 1676 1649 1677
CONECT 1677 1676
CONECT 1678 1652 1679
CONECT 1679 1678
END
